# Supplementary material for: Urinary Exosomes Contain MicroRNAs Capable of Paracrine Modulation of Tubular Transporters in Kidney
Source: Sci Rep. 2017 Jan 17;7:40601. doi: 10.1038/srep40601 (PMC5240140; doi:10.1038/srep40601)
Supplement: Supplementary Dataset 1 [file srep40601-s2.xls]

## Sheet: Sheet1
Rank	miRNA	CPM
1	hsa-miR-10b-5p	558658
2	hsa-miR-10a-5p	191689
3	hsa-miR-30a-5p	50355.4
4	hsa-miR-26a-5p	28793
5	hsa-miR-22-3p	21517
6	hsa-miR-204-5p	18483
7	hsa-miR-181a-5p	17510.3
8	hsa-miR-27b-3p	14531.5
9	hsa-miR-30d-5p	13281.2
10	hsa-miR-192-5p	7688.95
11	hsa-miR-30a-3p	6072.36
12	hsa-let-7a-5p	4955.09
13	hsa-miR-99b-5p	4869.39
14	hsa-miR-92a-3p	4403.9
15	hsa-let-7f-5p	4001.1
16	hsa-miR-125a-5p	3772.19
17	hsa-miR-28-3p	3556.59
18	hsa-miR-182-5p	3074.86
19	hsa-miR-30b-5p	2362.19
20	hsa-miR-148a-3p	2096.29
21	hsa-miR-141-3p	2055.02
22	hsa-miR-30c-5p	1811.67
23	hsa-miR-21-5p	1660.79
24	hsa-miR-151a-3p	1489.39
25	hsa-miR-151a-5p	1261.83
26	hsa-miR-375	1189.89
27	hsa-miR-16-5p	1006.31
28	hsa-let-7b-5p	957.82
29	hsa-miR-221-3p	946.318
30	hsa-let-7c	879.336
31	hsa-miR-25-3p	841.447
32	hsa-miR-532-5p	829.72
33	hsa-miR-194-5p	800.627
34	hsa-miR-30e-3p	773.112
35	hsa-miR-98-5p	704.777
36	hsa-miR-200c-3p	687.186
37	hsa-let-7i-5p	678.616
38	hsa-miR-125b-5p	677.939
39	hsa-miR-423-5p	630.127
40	hsa-miR-181b-5p	626.519
41	hsa-miR-99a-5p	603.515
42	hsa-miR-23b-3p	580.736
43	hsa-miR-320a	579.158
44	hsa-miR-423-3p	544.652
45	hsa-miR-103a-3p	514.205
46	hsa-let-7g-5p	463.01
47	hsa-miR-92b-3p	451.057
48	hsa-miR-29a-3p	449.93
49	hsa-miR-100-5p	445.419
49	hsa-miR-205-5p	445.194
51	hsa-miR-143-3p	421.513
52	hsa-miR-181a-2-3p	420.385
53	hsa-let-7e-5p	388.135
54	hsa-miR-200a-3p	381.594
55	hsa-miR-891a	365.582
56	hsa-miR-429	352.952
57	hsa-miR-93-5p	330.625
58	hsa-miR-30c-2-3p	302.885
59	hsa-miR-183-5p	275.37
60	hsa-let-7d-3p	272.439
61	hsa-let-7d-5p	264.771
62	hsa-miR-363-3p	255.975
63	hsa-miR-941	234.775
64	hsa-miR-769-5p	207.937
65	hsa-miR-345-5p	196.661
66	hsa-miR-30e-5p	191.925
67	hsa-miR-574-3p	168.921
68	hsa-miR-4284	164.185
69	hsa-miR-27a-3p	159.449
70	hsa-miR-197-3p	157.419
71	hsa-miR-361-5p	154.938
72	hsa-miR-126-5p	153.585
73	hsa-miR-223-3p	152.908
74	hsa-miR-127-3p	147.947
75	hsa-miR-196a-5p	147.496
76	hsa-miR-342-3p	138.926
77	hsa-miR-660-5p	132.836
78	hsa-miR-425-5p	128.1
79	hsa-miR-149-5p	124.041
80	hsa-miR-148a-5p	119.305
81	hsa-miR-181c-5p	114.569
82	hsa-miR-191-5p	112.313
83	hsa-miR-486-5p	109.156
84	hsa-miR-200b-3p	105.547
85	hsa-miR-744-5p	100.811
86	hsa-miR-193b-3p	100.135
87	hsa-miR-590-3p	99.2326
87	hsa-miR-1307-5p	99.0071
89	hsa-miR-24-3p	96.0752
90	hsa-miR-6716-3p	94.4965
91	hsa-miR-431-5p	91.1136
92	hsa-miR-28-5p	87.5051
93	hsa-miR-502-3p	86.3775
94	hsa-miR-331-3p	84.5732
95	hsa-miR-21-3p	83.4456
96	hsa-miR-148b-3p	79.1605
97	hsa-miR-576-3p	76.6797
98	hsa-miR-101-3p	74.8755
99	hsa-miR-4484	72.6202
100	hsa-miR-30d-3p	71.4926
100	hsa-miR-500a-3p	70.5905
102	hsa-miR-421	70.1394
102	hsa-miR-181a-3p	69.9139
104	hsa-miR-374b-5p	69.4628
104	hsa-miR-874	69.2373
106	hsa-miR-196b-5p	68.3352
106	hsa-miR-5701	68.3352
108	hsa-miR-664a-3p	66.3054
109	hsa-miR-203a	65.1778
110	hsa-miR-107	63.8246
111	hsa-miR-361-3p	62.2459
111	hsa-miR-340-5p	62.0204
113	hsa-miR-129-1-3p	61.1183
114	hsa-miR-27b-5p	60.4417
114	hsa-miR-489	60.2161
116	hsa-miR-3651	58.863
117	hsa-miR-501-3p	57.5098
118	hsa-miR-210	57.0587
118	hsa-miR-335-5p	56.6077
120	hsa-miR-200a-5p	54.8035
121	hsa-miR-561-3p	51.4205
121	hsa-miR-484	51.195
121	hsa-miR-152	50.7439
124	hsa-miR-532-3p	50.2929
125	hsa-miR-10a-3p	48.7142
126	hsa-miR-125b-2-3p	46.6844
127	hsa-miR-9-5p	46.2334
127	hsa-miR-339-3p	46.0078
127	hsa-miR-132-5p	45.7823
130	hsa-miR-5587-5p	44.8802
130	hsa-miR-4699-5p	44.6547
132	hsa-miR-4474-3p	44.2036
133	hsa-miR-378a-5p	43.3015
134	hsa-miR-128	42.3994
135	hsa-miR-4489	41.0462
136	hsa-miR-187-3p	39.693
137	hsa-miR-17-5p	39.242
137	hsa-miR-140-3p	39.0165
137	hsa-miR-6084	39.0165
140	hsa-miR-1180	37.2122
141	hsa-miR-10b-3p	33.8293
142	hsa-miR-30c-1-3p	32.9272
142	hsa-miR-584-5p	32.9272
142	hsa-miR-4747-5p	32.7017
145	hsa-miR-222-3p	31.1229
146	hsa-miR-663a	29.9953
146	hsa-miR-125a-3p	29.7698
146	hsa-miR-3662	29.5442
149	hsa-miR-424-3p	28.6421
150	hsa-miR-200b-5p	27.5145
150	hsa-miR-106b-3p	27.5145
152	hsa-miR-26b-5p	27.0634
152	hsa-miR-374a-5p	27.0634
152	hsa-miR-615-3p	26.6124
152	hsa-miR-4724-5p	26.6124
156	hsa-miR-26b-3p	25.7103
157	hsa-miR-335-3p	25.4847
157	hsa-miR-1307-3p	25.4847
159	hsa-miR-362-5p	23.906
159	hsa-miR-1296	23.6805
161	hsa-miR-500a-5p	23.0039
161	hsa-miR-589-5p	22.7784
161	hsa-miR-181d	22.5529
164	hsa-miR-15b-5p	22.3273
164	hsa-miR-135a-5p	22.3273
164	hsa-let-7e-3p	21.8763
167	hsa-miR-95	21.4252
167	hsa-miR-374a-3p	21.4252
167	hsa-miR-920	21.4252
167	hsa-miR-3907	21.1997
167	hsa-miR-4321	20.9742
172	hsa-miR-142-5p	20.2976
173	hsa-miR-598	18.9444
174	hsa-miR-6080	18.2678
174	hsa-miR-15a-5p	18.0423
176	hsa-miR-409-3p	17.3657
176	hsa-miR-424-5p	16.9146
176	hsa-miR-582-5p	16.9146
176	hsa-miR-184	16.6891
176	hsa-miR-373-3p	16.6891
176	hsa-miR-548q	16.6891
182	hsa-miR-20a-5p	16.4636
182	hsa-miR-328	15.787
184	hsa-miR-138-5p	15.3359
184	hsa-miR-23a-3p	14.8849
184	hsa-miR-4762-5p	14.8849
184	hsa-miR-126-3p	14.6594
188	hsa-miR-106b-5p	14.4338
188	hsa-miR-450a-5p	14.4338
188	hsa-miR-431-3p	14.4338
188	hsa-miR-4442	14.4338
188	hsa-miR-4634	14.4338
188	hsa-miR-4750-5p	14.2083
188	hsa-let-7b-3p	13.9828
188	hsa-miR-4662a-5p	13.9828
188	hsa-miR-378a-3p	13.7572
188	hsa-miR-339-5p	13.7572
188	hsa-miR-99b-3p	13.5317
199	hsa-miR-141-5p	13.3062
199	hsa-miR-338-3p	13.3062
199	hsa-miR-4524b-5p	13.0807
199	hsa-miR-186-5p	12.8551
203	hsa-miR-195-5p	11.953
203	hsa-miR-4453	11.953
203	hsa-miR-221-5p	11.7275
203	hsa-miR-146b-3p	11.502
207	hsa-miR-455-5p	11.2764
207	hsa-miR-671-3p	11.2764
207	hsa-miR-892a	10.8254
207	hsa-miR-548k	10.5998
211	hsa-miR-4742-5p	10.1488
211	hsa-miR-204-3p	9.92326
211	hsa-miR-561-5p	9.92326
211	hsa-miR-542-3p	9.92326
211	hsa-miR-3909	9.92326
211	hsa-miR-654-3p	9.69773
217	hsa-miR-22-5p	9.4722
217	hsa-miR-582-3p	9.4722
217	hsa-miR-718	9.4722
217	hsa-miR-211-5p	9.24667
217	hsa-miR-577	9.24667
217	hsa-miR-4281	9.24667
217	hsa-miR-132-3p	9.02114
217	hsa-miR-509-3p	9.02114
217	hsa-miR-381-3p	8.57009
217	hsa-miR-4518	8.57009
227	hsa-miR-652-3p	8.34456
227	hsa-miR-3065-3p	8.34456
227	hsa-miR-324-3p	8.11903
227	hsa-miR-155-5p	7.8935
227	hsa-miR-3152-5p	7.66797
232	hsa-miR-130a-3p	7.44244
232	hsa-miR-106a-5p	6.99139
232	hsa-miR-29c-5p	6.99139
232	hsa-miR-138-1-3p	6.76586
232	hsa-miR-1468	6.76586
232	hsa-miR-125b-1-3p	6.54033
232	hsa-miR-410	6.54033
232	hsa-miR-3605-3p	6.54033
240	hsa-miR-34a-5p	6.3148
240	hsa-miR-155-3p	6.3148
240	hsa-miR-451a	6.3148
240	hsa-miR-574-5p	6.3148
240	hsa-miR-652-5p	6.3148
240	hsa-miR-3149	6.3148
240	hsa-miR-3938	6.3148
240	hsa-miR-191-3p	6.08927
240	hsa-miR-708-5p	6.08927
240	hsa-miR-129-5p	5.86374
240	hsa-miR-324-5p	5.86374
240	hsa-miR-664a-5p	5.86374
240	hsa-miR-3677-5p	5.86374
240	hsa-miR-218-5p	5.63822
240	hsa-miR-190a	5.63822
240	hsa-miR-628-3p	5.63822
240	hsa-miR-449c-5p	5.63822
240	hsa-miR-4707-5p	5.63822
258	hsa-miR-99a-3p	5.41269
258	hsa-miR-34c-5p	5.41269
258	hsa-miR-411-5p	5.41269
258	hsa-miR-3611	5.41269
258	hsa-miR-4798-5p	5.41269
258	hsa-miR-20b-5p	5.18716
258	hsa-miR-520a-3p	5.18716
258	hsa-miR-888-5p	5.18716
258	hsa-miR-374b-3p	5.18716
258	hsa-miR-3934-5p	5.18716
258	hsa-miR-145-5p	4.96163
258	hsa-miR-873-3p	4.96163
258	hsa-miR-3663-3p	4.96163
258	hsa-miR-194-3p	4.7361
258	hsa-miR-2392	4.7361
258	hsa-miR-4788	4.7361
258	hsa-miR-136-3p	4.51057
258	hsa-miR-330-3p	4.51057
258	hsa-miR-4786-5p	4.51057
