# Supplementary material for: Urinary Exosomes Contain MicroRNAs Capable of Paracrine Modulation of Tubular Transporters in Kidney
Source: Sci Rep. 2017 Jan 17;7:40601. doi: 10.1038/srep40601 (PMC5240140; doi:10.1038/srep40601)
Supplement: Supplementary Dataset 2 [file srep40601-s3.xls]

## Sheet: Sheet3
Rank	miRNA	CPM
1	hsa-mir-30a	419321
2	hsa-mir-10b	171724
3	hsa-mir-30d	133081
4	hsa-mir-10a	95313
5	hsa-mir-192	30361.3
6	hsa-mir-204	26892.6
7	hsa-mir-30e	23709.6
8	hsa-mir-151a	14423.1
9	hsa-mir-222	7663.17
10	hsa-mir-200b	7285.77
11	hsa-mir-21	7149.79
12	hsa-mir-148a	6884.78
13	hsa-mir-23b	6533.74
14	hsa-mir-500a	3989.07
15	hsa-mir-92a-1	3513.15
16	hsa-mir-27b	3445.17
17	hsa-mir-223	3318.9
18	hsa-mir-140	2400.38
19	hsa-mir-125b-2	2085.41
20	hsa-mir-205	1612.28
21	hsa-let-7f-2	1481.85
22	hsa-mir-200a	1215.45
23	hsa-let-7b	1108.61
24	hsa-mir-660	964.313
25	hsa-mir-423	937.951
26	hsa-mir-548i-2	892.163
27	hsa-mir-874	853.313
28	hsa-mir-320a	836.663
29	hsa-mir-3621	747.863
30	hsa-mir-141	607.726
31	hsa-mir-196a-2	563.326
32	hsa-mir-29a	528.638
33	hsa-mir-501	511.988
34	hsa-mir-363	505.051
35	hsa-mir-4801	471.75
36	hsa-let-7c	466.2
37	hsa-mir-532	460.65
38	hsa-mir-1307	423.188
39	hsa-mir-181c	414.863
40	hsa-mir-567	409.313
41	hsa-mir-20a	407.925
42	hsa-mir-425	385.725
43	hsa-mir-342	380.175
43	hsa-mir-577	380.175
45	hsa-mir-4525	374.625
46	hsa-mir-1468	326.063
47	hsa-mir-193b	320.513
48	hsa-mir-4773-2	298.313
49	hsa-mir-203a	277.5
50	hsa-mir-142	273.338
51	hsa-mir-5579	255.3
52	hsa-mir-93	253.913
53	hsa-mir-3195	235.875
54	hsa-mir-217	233.1
54	hsa-mir-143	233.1
56	hsa-mir-888	231.713
57	hsa-mir-154	217.838
58	hsa-let-7a-3	191.475
59	hsa-mir-22	187.313
60	hsa-mir-451a	177.6
61	hsa-mir-3652	176.213
62	hsa-mir-375	173.438
63	hsa-mir-655	170.663
64	hsa-mir-484	167.888
65	hsa-mir-5572	162.338
65	hsa-mir-526b	162.338
67	hsa-mir-92a-2	151.238
67	hsa-mir-891a	151.238
69	hsa-mir-887	140.138
70	hsa-mir-1908	138.75
71	hsa-mir-374b	130.425
71	hsa-mir-424	130.425
73	hsa-mir-653	129.038
74	hsa-mir-187	127.65
75	hsa-mir-196b	124.875
76	hsa-mir-181a-2	123.488
77	hsa-mir-208a	122.1
78	hsa-mir-30b	120.713
79	hsa-mir-148b	119.325
79	hsa-mir-369	119.325
81	hsa-let-7g	117.938
82	hsa-mir-361	115.163
83	hsa-mir-28	111
83	hsa-mir-106b	111
85	hsa-mir-99a	108.225
86	hsa-mir-151b	102.675
87	hsa-mir-101-2	101.288
88	hsa-mir-4492	97.1251
89	hsa-let-7f-1	95.7376
89	hsa-mir-99b	95.7376
89	hsa-mir-29c	95.7376
92	hsa-mir-128-1	94.3501
93	hsa-mir-146b	92.9626
93	hsa-mir-224	92.9626
93	hsa-mir-505	92.9626
96	hsa-mir-502	90.1876
97	hsa-let-7d	87.4126
98	hsa-mir-4635	81.8626
99	hsa-mir-210	77.7001
99	hsa-mir-409	77.7001
101	hsa-mir-378a	76.3126
101	hsa-mir-429	76.3126
103	hsa-mir-892b	74.9251
104	hsa-mir-652	70.7626
104	hsa-mir-3611	70.7626
106	hsa-mir-181b-2	69.3751
107	hsa-mir-4477b	67.9876
108	hsa-mir-17	65.2126
109	hsa-mir-1273e	63.8251
109	hsa-mir-218-1	63.8251
109	hsa-mir-30c-2	63.8251
112	hsa-mir-190a	59.6626
113	hsa-mir-3676	55.5001
113	hsa-mir-181d	55.5001
115	hsa-mir-582	52.7251
116	hsa-mir-589	51.3376
116	hsa-mir-135a-2	51.3376
116	hsa-mir-624	51.3376
119	hsa-mir-26b	49.95
119	hsa-mir-23a	49.95
119	hsa-mir-221	49.95
122	hsa-mir-128-2	47.175
122	hsa-mir-324	47.175
122	hsa-mir-455	47.175
125	hsa-mir-596	45.7875
125	hsa-mir-195	45.7875
127	hsa-mir-3615	44.4
127	hsa-mir-340	44.4
129	hsa-mir-1296	41.625
129	hsa-mir-203b	41.625
129	hsa-mir-1178	41.625
132	hsa-let-7a-2	38.85
132	hsa-mir-155	38.85
132	hsa-mir-411	38.85
135	hsa-mir-200c	37.4625
136	hsa-let-7e	36.075
136	hsa-mir-24-2	36.075
136	hsa-mir-153-2	36.075
139	hsa-mir-197	33.3
139	hsa-mir-335	33.3
141	hsa-mir-362	31.9125
141	hsa-mir-188	31.9125
143	hsa-mir-4495	30.525
144	hsa-mir-330	29.1375
144	hsa-mir-34a	29.1375
144	hsa-mir-452	29.1375
144	hsa-mir-5094	29.1375
148	hsa-mir-2110	27.75
148	hsa-mir-215	27.75
148	hsa-let-7a-1	27.75
151	hsa-mir-152	26.3625
151	hsa-mir-576	26.3625
151	hsa-mir-3911	26.3625
154	hsa-mir-374a	24.975
154	hsa-mir-101-1	24.975
156	hsa-mir-16-2	23.5875
156	hsa-mir-892a	23.5875
156	hsa-mir-130b	23.5875
159	hsa-mir-194-2	22.2
159	hsa-mir-4741	22.2
159	hsa-mir-25	22.2
162	hsa-mir-186	20.8125
162	hsa-mir-1268a	20.8125
162	hsa-mir-1285-1	20.8125
162	hsa-mir-3912	20.8125
162	hsa-mir-489	20.8125
162	hsa-mir-1470	20.8125
168	hsa-mir-6084	19.425
168	hsa-mir-92b	19.425
168	hsa-mir-138-1	19.425
168	hsa-mir-196a-1	19.425
168	hsa-let-7i	19.425
168	hsa-mir-20b	19.425
168	hsa-mir-628	19.425
168	hsa-mir-454	19.425
168	hsa-mir-6718	19.425
177	hsa-mir-1303	18.0375
177	hsa-mir-4449	18.0375
177	hsa-mir-2113	18.0375
177	hsa-mir-890	18.0375
177	hsa-mir-6513	18.0375
182	hsa-mir-671	16.65
182	hsa-mir-3065	16.65
182	hsa-mir-1273a	16.65
182	hsa-mir-16-1	16.65
182	hsa-mir-497	16.65
182	hsa-mir-553	16.65
182	hsa-mir-3653	16.65
182	hsa-mir-548z	16.65
182	hsa-mir-6133	16.65
182	hsa-mir-548az	16.65
192	hsa-mir-182	15.2625
192	hsa-mir-31	15.2625
192	hsa-mir-6512	15.2625
192	hsa-mir-29b-2	15.2625
192	hsa-mir-137	15.2625
192	hsa-mir-9-3	15.2625
192	hsa-mir-331	15.2625
192	hsa-mir-433	15.2625
192	hsa-mir-1204	15.2625
201	hsa-mir-191	13.875
201	hsa-mir-5096	13.875
201	hsa-mir-365b	13.875
201	hsa-mir-598	13.875
201	hsa-mir-449c	13.875
206	hsa-mir-663b	12.4875
206	hsa-mir-183	12.4875
206	hsa-mir-584	12.4875
206	hsa-mir-769	12.4875
206	hsa-mir-765	12.4875
206	hsa-mir-877	12.4875
206	hsa-mir-95	12.4875
206	hsa-mir-1302-7	12.4875
206	hsa-mir-625	12.4875
206	hsa-mir-634	12.4875
206	hsa-mir-421	12.4875
206	hsa-mir-542	12.4875
206	hsa-mir-548aj-1	12.4875
219	hsa-mir-100	11.1
219	hsa-mir-615	11.1
219	hsa-mir-5095	11.1
219	hsa-mir-3605	11.1
219	hsa-mir-873	11.1
219	hsa-mir-338	11.1
219	hsa-mir-4253	11.1
219	hsa-mir-4462	11.1
219	hsa-mir-4640	11.1
219	hsa-mir-4752	11.1
219	hsa-mir-1273g	11.1
219	hsa-mir-5186	11.1
231	hsa-mir-130a	9.71251
231	hsa-mir-339	9.71251
231	hsa-mir-3200	9.71251
231	hsa-mir-4515	9.71251
231	hsa-mir-32	9.71251
231	hsa-mir-107	9.71251
231	hsa-mir-34b	9.71251
231	hsa-mir-520e	9.71251
231	hsa-mir-450a-2	9.71251
231	hsa-mir-590	9.71251
231	hsa-mir-664a	9.71251
231	hsa-mir-3116-1	9.71251
231	hsa-mir-4528	9.71251
244	hsa-mir-5189	8.32501
244	hsa-mir-4322	8.32501
244	hsa-mir-6080	8.32501
244	hsa-mir-629	8.32501
244	hsa-mir-2276	8.32501
244	hsa-mir-125b-1	8.32501
244	hsa-mir-145	8.32501
244	hsa-mir-566	8.32501
244	hsa-mir-708	8.32501
244	hsa-mir-744	8.32501
244	hsa-mir-3972	8.32501
244	hsa-mir-24-1	8.32501
244	hsa-mir-125a	8.32501
244	hsa-mir-184	8.32501
244	hsa-mir-26a-2	8.32501
244	hsa-mir-619	8.32501
244	hsa-mir-4294	8.32501
244	hsa-mir-4423	8.32501
244	hsa-mir-4687	8.32501
244	hsa-mir-5571	8.32501
264	hsa-mir-3176	6.93751
264	hsa-mir-146a	6.93751
264	hsa-mir-1236	6.93751
264	hsa-mir-1272	6.93751
264	hsa-mir-2861	6.93751
264	hsa-mir-657	6.93751
264	hsa-mir-4692	6.93751
264	hsa-mir-4763	6.93751
264	hsa-mir-133b	6.93751
264	hsa-mir-3146	6.93751
264	hsa-mir-4270	6.93751
264	hsa-mir-4431	6.93751
264	hsa-mir-4688	6.93751
264	hsa-mir-181b-1	6.93751
264	hsa-mir-124-2	6.93751
264	hsa-mir-934	6.93751
264	hsa-mir-1207	6.93751
264	hsa-mir-548e	6.93751
264	hsa-mir-1257	6.93751
264	hsa-mir-1278	6.93751
264	hsa-mir-2278	6.93751
264	hsa-mir-466	6.93751
264	hsa-mir-4296	6.93751
264	hsa-mir-3921	6.93751
264	hsa-mir-4433	6.93751
264	hsa-mir-4661	6.93751
290	hsa-mir-3648	5.55001
290	hsa-mir-193a	5.55001
290	hsa-mir-936	5.55001
290	hsa-mir-575	5.55001
290	hsa-mir-3960	5.55001
290	hsa-mir-4793	5.55001
290	hsa-mir-4313	5.55001
290	hsa-mir-4274	5.55001
290	hsa-mir-4744	5.55001
290	hsa-mir-219-1	5.55001
290	hsa-mir-492	5.55001
290	hsa-mir-1587	5.55001
290	hsa-mir-98	5.55001
290	hsa-mir-609	5.55001
290	hsa-mir-219-2	5.55001
290	hsa-mir-499a	5.55001
290	hsa-mir-583	5.55001
290	hsa-mir-602	5.55001
290	hsa-mir-641	5.55001
290	hsa-mir-1238	5.55001
290	hsa-mir-1291	5.55001
290	hsa-mir-3136	5.55001
290	hsa-mir-4311	5.55001
290	hsa-mir-4326	5.55001
290	hsa-mir-4264	5.55001
290	hsa-mir-3664	5.55001
290	hsa-mir-4432	5.55001
290	hsa-mir-4721	5.55001
290	hsa-mir-4524b	5.55001
290	hsa-mir-7-2	5.55001
290	hsa-mir-7-3	5.55001
290	hsa-mir-181a-1	5.55001
290	hsa-mir-132	5.55001
290	hsa-mir-370	5.55001
290	hsa-mir-323a	5.55001
290	hsa-mir-18b	5.55001
290	hsa-mir-431	5.55001
290	hsa-mir-504	5.55001
290	hsa-mir-544a	5.55001
290	hsa-mir-591	5.55001
290	hsa-mir-1298	5.55001
290	hsa-mir-675	5.55001
290	hsa-mir-941-1	5.55001
290	hsa-mir-942	5.55001
290	hsa-mir-548k	5.55001
290	hsa-mir-1302-8	5.55001
290	hsa-mir-1277	5.55001
290	hsa-mir-3918	5.55001
290	hsa-mir-3936	5.55001
290	hsa-mir-4425	5.55001
290	hsa-mir-4472-2	5.55001
290	hsa-mir-4504	5.55001
290	hsa-mir-3978	5.55001
290	hsa-mir-4782	5.55001
290	hsa-mir-5692c-2	5.55001
290	hsa-mir-378j	5.55001
