# Supplementary material for: Urinary Exosomes Contain MicroRNAs Capable of Paracrine Modulation of Tubular Transporters in Kidney
Source: Sci Rep. 2017 Jan 17;7:40601. doi: 10.1038/srep40601 (PMC5240140; doi:10.1038/srep40601)
Supplement: Supplementary Dataset 3 [file srep40601-s4.xls]

## Sheet: Predicted Targets for miRNAs 
Rank	miRNA	Target Genes	Target Genes_Transporters	db.num	db.name
1	hsa-miR-10b-5p	RPRD1A,XRN1,PAFAH1B1,SPAG9,MTF2,WDR26,RB1CC1,BBX,CEP350,CNOT6,SLC38A2,ARHGAP12,YOD1,MAPRE1,FNBP1L,PAPD5,MED1,GALNT1,BAZ2B,ARRDC3,DOCK11,RAP2A,BCL6,GTF2H1,SON,KLF4,RORA,H3F3B,ZNF367,JARID2,KLF11,CADM1,HNRNPK,TRIM2,MYBL1,BACH2,ARNT,NONO,LTBP1,TIAM1,EPHA4,FIGN,MYCBP,IFFO2,CTDSPL,KIAA1462,ITSN1,CYTH1,BTBD11,ZNF608,HOXA1,SIX4,NR4A3,ANKFY1,SDC1,DAZAP1,FZD4,CAMK2G,BDNF,NCOA6,GOLGA3,RNF2,TFAP2C,COPS7B,ES…	SLC38A2,KCTD17	5	miRanda,miRDB,miRBase,pictar,pita
2	hsa-miR-10a-5p	RPRD1A,SPAG9,PAFAH1B1,BBX,WDR26,XRN1,RB1CC1,CEP350,SLC38A2,MTF2,ARHGAP12,CNOT6,MAPRE1,YOD1,FNBP1L,PAPD5,BAZ2B,GALNT1,ARRDC3,ZNF367,BCL6,MED1,DOCK11,RAP2A,KLF4,GTF2H1,RORA,SON,KLF11,H3F3B,JARID2,MYBL1,TRIM2,CADM1,BACH2,ARNT,LTBP1,HNRNPK,MYCBP,NONO,TIAM1,EPHA4,FIGN,CTDSPL,IFFO2,ZNF608,ITSN1,CYTH1,BTBD11,SIX4,ANKFY1,HOXA1,NR4A3,SDC1,CAMK2G,FZD4,DAZAP1,GOLGA3,NCOA6,BDNF,RNF2,TFAP2C,COPS7B,HAS3,PRRT3,…	SLC38A2,KCTD17	5	miRanda,miRDB,miRBase,pictar,pita
3	hsa-miR-30a-5p	YTHDF3,MIER3,CTDSPL2,ZNF644,LIN7C,SHOC2,KIF5B,SEC23A,ARFIP1,CHMP2B,SCAMP1,PICALM,SPAST,CHD1,RASA1,RPS6KB1,PPP1R12A,NUFIP2,LARP4,MIB1,CSNK1A1,ATP2B1,EDEM3,MATR3,PPTC7,TIA1,ARL8B,ARID4A,CCNT2,SRSF10,CFL2,ZNF148,PTP4A1,STAG2,PCGF5,REEP3,WDR26,ATG5,EEA1,PHIP,USP47,GALNT7,ZBTB10,CNOT6,NUS1,SEC24A,UBE2J1,RFX7,BRWD1,DHX40,SAMD8,SYPL1,PHTF2,ARF4,ACAP2,RAP2C,ASCC3,MAN1A2,SLC38A2,QKI,ZFX,CBFB,ZBTB41,NRIP1,…	SEC23A,ATP2B1,NUS1,SEC24A,SLC38A2,CLDND1,SLC5A3,KCTD3,SLC4A7,TNPO1,BTBD10,SLC12A6,ATP2A2,TRPM7,VAT1,SLC38A7,SCN9A,CACNB2,FLVCR2,VAT1L,SLC9A8,SCN2A,KCNJ12,KCNMB2,SCN8A,SLC6A9,SCN1A,SLC7A10,KCTD8	5	miRanda,miRDB,miRBase,pictar,pita
4	hsa-miR-26a-5p	MIER3,YTHDF3,CDC73,G3BP2,GNA13,ETNK1,ARPP19,UBR3,SERBP1,ATF2,ARHGAP5,SLMAP,ACBD5,EDEM3,MAPK6,PTP4A1,RNF6,NUS1,UBE2G1,CPSF2,SEC24A,MAN2A1,RAP2C,PHF3,DMXL1,RCN2,UBTD2,RB1,C12orf23,SACS,ZNF148,ACSL3,NDFIP2,SLC38A2,FPGT,BRWD1,NAMPT,CCDC6,RFX7,PHTF2,USP15,PDHX,UBE2D1,NUP50,NAB1,ZFX,NRIP1,STYX,BAG4,C1GALT1,TBC1D23,SLC12A2,KIAA1468,SERP1,PHF20L1,SLC19A2,MTM1,ABHD5,EIF5,USP25,GSK3B,TWF1,SSX2IP,RHOQ,OSBPL…	NUS1,SEC24A,SLC38A2,UBE2D1,SLC12A2,SLC19A2,ATP11C,CLDND1,ABCC4,TNPO1,SLC25A16,KCNJ2,SLC4A4,CHAC1,CACNA1C,ATP1A2,SLC24A4,TRPC3,CACNB4	5	miRanda,miRDB,miRBase,pictar,pita
5	hsa-miR-22-3p	GPBP1,PDIK1L,AKT3,FBXW7,USP37,TRUB1,TMEM50B,WASF1,EPC1,SNRK,SATB2,DPY30,TAGLN,ATXN7,BIN1,IKZF4,RAB5B,UNK,MAP3K12,HOXA4,PHF8,GRM5,CALCR,CAV3		4	miRanda,miRDB,miRBase,pictar
6	hsa-miR-204-5p	NR3C1,TMOD3,ZEB1,ATP2B1,C16orf72,ARL8B,UBA6,SPRED1,WDR26,ATF2,TCF4,MBNL1,FAM126A,TMEM64,CCPG1,ZNF654,XRN1,ELL2,SIRT1,CCNT2,RICTOR,RAB1A,HS2ST1,RAB22A,C12orf23,RAP2C,FAM175B,RAB10,ITPR1,ZCCHC24,LATS2,NRBF2,RHOBTB3,STXBP5,TGFBR2,CORO1C,INPP4A,FBXW7,WEE1,RHOT1,ZDHHC17,KITLG,ZC3H7A,SPCS3,AP1S2,MAPK9,IPO8,EZR,KLF12,GPD1L,FNIP1,TCF12,SF3B1,PHC3,TNRC6B,SP1,RHOBTB1,MAP1LC3B,MLLT3,FRS2,EDEM1,NBEA,LRRC8D,N…	ATP2B1,SEC24D,SLC16A6,ATP8A1,ARCN1,SLC37A3,MMGT1,KCNMA1,GABARAPL2,ATP8B1,KCTD1,KCNJ1	5	miRanda,miRDB,miRBase,pictar,pita
7	hsa-miR-181a-5p	EXOC5,YTHDF3,MIER3,G3BP2,ZNF644,NAA50,CREB1,LMBRD2,ARFGEF2,LARP4,SCOC,BCLAF1,CAPRIN1,RNF6,SLK,RPS6KB1,COPS2,RAD21,DCUN1D1,ANKRD13C,UBL3,ZNF654,NEK7,ATP2B1,RPS6KA3,SIRT1,NR3C1,KPNA4,CHD1,FMR1,ATG5,ARIH1,TM9SF3,MTF2,AHCTF1,CUL3,PHF3,PPM1B,CPD,BRWD1,SRPK2,NIPBL,ABHD13,DDX3X,GPBP1,PHTF2,KLF3,NCOA2,CDYL,MBNL2,TGFBR1,DEK,PCNP,SLC38A2,OSBPL8,CPSF6,CREBL2,ZBTB41,KPNA1,ACAP2,AGFG1,CNOT6L,MPP5,NNT,TMEM87B,…	ATP2B1,SLC38A2,SEC24A,SLC25A36,ATP11C,TNPO1,ATP1B1,ATP8A1,KCTD10,SLC25A37,ATP2A2,KCNMA1,SLC25A25,ANO1,SEC24C,KCNK10	5	miRanda,miRDB,miRBase,pictar,pita
8	hsa-miR-27b-3p	MIER3,CREB1,ZNF148,CLCN3,GALNT7,TRIM23,MBNL2,RMND5A,C6orf120,ATP6V1A,TGFBR3,ZHX1,GPD2,GXYLT1,AKIRIN1,MED13,ARID2,TRAPPC8,GNG12,MEIS2,SS18L1,DPYD,FOXO1,TMEM9B,GPAM,NFE2L2,PLCL2,SMAD9,SORL1,INSR,ZNF704,THRB,ANK2,PLAG1,CKAP4,ZFP36L1,NGFRAP1,ITSN2,PTPRJ,WIPF2,REPS1,ORC5,HNRNPF,NOVA1,PSMA1,NCOA5,EPB41L1,ELAVL2,SIX1,RPGRIP1L,B3GNT7,NRK,KCNK2,SLC24A4,EN2,OTX2,CREBRF,FAM222B,PNISR,AGO2,MICU3	CLCN3,ATP6V1A,KCNK2,SLC24A4	4	miRanda,miRDB,miRBase,pictar
9	hsa-miR-30d-5p	YTHDF3,MIER3,CTDSPL2,ZNF644,SHOC2,LIN7C,KIF5B,ARFIP1,SEC23A,CHD1,NUFIP2,CHMP2B,SCAMP1,SPAST,PICALM,RPS6KB1,PPP1R12A,RASA1,LARP4,EDEM3,ATP2B1,PPTC7,MIB1,CSNK1A1,ARID4A,TIA1,ARL8B,CCNT2,MATR3,SRSF10,ZNF148,PTP4A1,CFL2,WDR26,REEP3,PCGF5,STAG2,USP47,PHIP,EEA1,ATG5,ZBTB10,GALNT7,CNOT6,SEC24A,NUS1,RFX7,BRWD1,SAMD8,UBE2J1,PHTF2,ACAP2,USP15,DHX40,SYPL1,RAP2C,ASCC3,SLC38A2,MAN1A2,ZFX,QKI,CBFB,SNX16,FAM126…	SEC23A,ATP2B1,SEC24A,NUS1,SLC38A2,CLDND1,SLC5A3,SLC4A7,KCTD3,TNPO1,BTBD10,SLC12A6,TRPM7,ATP2A2,VAT1,SLC38A7,SCN9A,CACNB2,FLVCR2,SLC9A8,VAT1L,SCN2A,KCNJ12,KCNMB2,SCN8A,SLC6A9,SCN1A,SLC7A10,KCTD8	5	miRanda,miRDB,miRBase,pictar,pita
10	hsa-miR-192-5p	ARFGEF1,RB1,CCNT2,TMTC3,NIPBL,ALCAM,USP45,ZBTB34,PKP4,ZEB2,MTMR4,WDR44,PPP1R3D,WNK1,RABGAP1,PCDH9,BLCAP,GRHL1,PABPC4,SRSF6,KPNA6,LPHN3,FKBP15,SH3RF3,GAD1,TCF7,NEFL,CTNNBIP1,DYRK1A,DYRK3,BHLHE22,FABP3,LPAR4,ZNF536,ARHGAP36,GPR22,OLIG3,FAM229B		5	miRanda,miRDB,miRBase,pictar,pita
11	hsa-miR-30a-3p	GABPA,CREB1,RAB8B,ARPP19,CDC40,CSNK1G3,SERBP1,CAPRIN1,DNAJB14,MANEA,C5orf24,GALNT7,NR3C1,ARID4A,MAPK6,UBE2J1,NUFIP2,UBE2G1,STK38L,C7orf60,CPD,PSIP1,FAM175B,RFX7,PPP2R5E,COL4A3BP,KLF3,FXR1,USP1,TBC1D23,CANX,MBNL2,CDC37L1,DDX3X,GALNT1,ELK3,APC,FCHO2,SEMA3C,ANTXR2,BIRC6,OSBPL11,SH3GLB1,ZNF22,ABHD5,SUV420H1,SGMS2,PRKAA1,YPEL5,AP1G1,KIAA0232,C5orf30,RALA,TMEM194A,ERMP1,MEF2C,ARF6,FBXO33,NR2C2,PAPD5,TO…	COL4A3BP,SLC25A33,SLC12A6,TNPO3,DLG2,RYR3,KCNK10	4	miRanda,miRDB,miRBase,pictar
12	hsa-let-7a-5p	RAB8B,YTHDF3,NRAS,ZNF644,USP38,ATP2B1,BZW1,ARPP19,QKI,RDX,TMED5,MAPK6,RICTOR,CPEB4,TGFBR1,RANBP2,EDEM3,TIA1,MIB1,SOCS4,PPP1R15B,STX3,CEP120,CCNYL1,FGD6,MAP3K1,YOD1,EEA1,FNDC3A,MXD1,AHCTF1,MAP4K4,MAP4K3,SNX30,UTRN,PIGA,SNX16,NXT2,FNIP1,SLC25A32,GALNT1,IRS2,CLASP2,CLDN12,IGF1R,RALB,OSBPL3,TMEM2,DDI2,SLC20A1,MGAT4A,GALC,DNAJA2,USP32,SMARCAD1,E2F5,SMARCC1,PGRMC1,RDH10,RIOK3,ANKRD28,MBTPS2,ARRDC4,MTDH…	ATP2B1,TMED5,NXT2,SLC25A32,CLDN12,SLC20A1,ABCC5,SLC5A6,KCTD21,SLC25A24,SLC25A27,SLC2A12,SLC25A4,KCTD17,SLC5A9,SLC25A18	5	miRanda,miRDB,miRBase,pictar,pita
13	hsa-miR-99b-5p	MBNL1,NIPBL,HS3ST3B1,AP1AR,TRIB2,EPDR1,FZD5,FGFR3,CTDSPL,FZD8,KBTBD8,SMARCA5,MTMR3,RAVER2,BAZ2A,ZZEF1,TTC39A,MTOR,NOX4,HS3ST2,AGO2		5	miRanda,miRDB,miRBase,pictar,pita
14	hsa-miR-92a-3p	SNX13,PPP1R12A,C10orf118,ADAM10,SLC38A2,HIPK3,EXOC5,KIF5B,NUFIP2,MIER3,ATRX,UBE2W,TBL1XR1,MORC3,MAN2A1,SGPP1,SOCS5,FNDC3B,ITGAV,RSBN1,FNIP1,SYNJ1,SSFA2,FMR1,G3BP2,SLC25A36,PTAR1,JMY,CPEB2,ARRDC3,KIAA1432,DDX3X,TOB1,BAZ2B,FBXW7,KLHL15,PHTF2,PAPOLA,DMXL1,FOXN2,RAD21,PCMTD1,KIAA0430,MYO5A,DYRK2,C6orf62,FAM160B1,SUV420H1,LATS2,NPTN,MYCBP2,APPL1,PLEKHA1,TRAK2,WASL,RAB14,ANKIB1,ITPR1,FOSL2,C21orf91,KAT…	SLC38A2,SLC25A36,TNPO1,MIA3,SLC24A3,CNNM4,CLDN11,SCN8A,KCNK10	2	miRDB,pictar
15	hsa-let-7f-5p	RAB8B,YTHDF3,NRAS,ZNF644,USP38,ATP2B1,BZW1,RICTOR,ARPP19,RDX,RANBP2,TMED5,CPEB4,MAPK6,TGFBR1,TIA1,MIB1,EDEM3,PPP1R15B,SNAP23,CEP120,MAP3K1,SOCS4,EEA1,FGD6,AHCTF1,MAP4K3,PIGA,YOD1,STX3,MAP4K4,MXD1,FNDC3A,UTRN,SNX30,FNIP1,SNX16,GALNT1,GOLGA7,IRS2,CLASP2,DNAJA2,CLDN12,IGF1R,OSBPL3,NXT2,TMEM2,RALB,MGAT4A,SLC20A1,DDI2,USP32,GALC,SMARCAD1,RIOK3,SMARCC1,ANKRD28,E2F5,USP24,MTDH,COL1A1,ARRDC4,PGRMC1,RDH10…	ATP2B1,TMED5,CLDN12,NXT2,SLC20A1,ABCC5,SLC5A6,SLC25A27,SLC25A24,KCTD21,SLC2A12,KCNC4,KCTD17,SLC25A18,SLC5A9	5	miRanda,miRDB,miRBase,pictar,pita
16	hsa-miR-125a-5p	TLE3,PAFAH1B1,WIPF2,SEMA4B,RPS6KA1,LNPEP,CDK16,PPME1,UBE2R2,PDE7A,ETV6,OAZ2,ST6GAL1,NUP210,TBC1D1,EAF1,ATXN1,TRIM14,TGOLN2,MTUS1,WARS,RBM7,MLLT6,TP53INP1,KIAA1522,MLF2,MFHAS1,DAZAP2,FAM134A,ABHD6,LRRC8B,TXNRD1,PHC2,RUFY3,OSBPL9,FUT4,SH3BP5L,MAP3K9,SUV39H1,ASB13,KLC2,TAZ,UBN1,CSDE1,DHX33,TAF9B,CCNJ,IKZF4,STARD13,PAN2,GPC4,ZNF385A,MAP3K11,SLC39A9,SMC2,PARP14,SET,TMEM136,MAP2K7,PRKRA,TOR2A,UBTD1,RRE…	SLC39A9,ATP5G2,KCNA7	5	miRanda,miRDB,miRBase,pictar,pita
17	hsa-miR-28-3p	PAPOLA,RPS6KA3,USP15,GOPC,PHF20L1,ADNP,WDFY1,ARMCX3,MARCH6,AMMECR1,RBMS1,ARF6,MED13,NAA15,ZC3H12C,MAP9,TLE4,WASL,SPTBN1,MSI2,FOXO3,ENC1,VIM,CELF2,FOXN3,FOS,NR3C2,BCL11A,EFEMP1,AHCYL2,RUNX1T1,ATXN7,FAM104A,FAM168B,ZNF608,ADAM12,TRAF3,C15orf48,YWHAH,EIF4H,SLC26A3,LUZP2,CACNA1G,CCDC40,CEP44,SOWAHC	SLC26A3,CACNA1G	5	miRanda,miRDB,miRBase,pictar,pita
18	hsa-miR-182-5p	ADAM10,GMFB,LARP4,SNX4,GNAQ,DCUN1D4,NR3C1,PAFAH1B1,MFAP3,RDX,RASA1,DCUN1D1,PRKACB,CDV3,SYPL1,NUFIP2,SYNCRIP,QKI,APPL1,FMR1,ABHD13,ELL2,ARF4,CNOT6,DR1,C7orf60,PAIP1,MBNL2,VEZT,RAB10,ARMC1,FNDC3B,UBE2Q2,SGMS1,BRWD1,PCMT1,DMXL1,VAMP3,FBXW11,PHF20L1,CORO1C,CYLD,DYRK2,SGMS2,ADD3,BAG4,PALLD,MAP1LC3B,EIF3A,EGLN1,KPNA3,ACVR1,SNX30,QSER1,PPP1R2,JAZF1,EIF5,ZNF24,MEF2C,AEBP2,MAPK9,STXBP5,ARRDC3,YAF2,DENR,MA…	SLC4A7,KCMF1,SLC35A5,ATP8A1,MTCH2,SLCO3A1,ATP9A,SLC39A9,ATP1B3,CNNM3,CACNB4,SLC35G1	5	miRanda,miRDB,miRBase,pictar,pita
19	hsa-miR-30b-5p	YTHDF3,MIER3,SCAMP1,RASA1,NUFIP2,PPP1R12A,TIA1,MIB1,LARP4,CSNK1A1,ATP2B1,SRSF10,CFL2,ATG5,REEP3,ZNF148,PTP4A1,WDR26,CNOT6,SEC24A,UBE2J1,SAMD8,SYPL1,RAP2C,SNX16,ZBTB41,CBFB,FAM126B,NRIP1,RBM12,CUL2,HCFC2,MAP3K2,RAB10,YOD1,MYO5A,PAPD4,ZYG11B,EAF1,CEP350,KPNA3,YWHAZ,CLDND1,CAMK2D,FNDC3A,ITGA6,MARCH6,LCORL,SGCB,SGMS2,YPEL5,GLCCI1,B4GALT6,KLF10,KDM3A,MTDH,TRPS1,RNF149,NEDD4,DPY19L3,FAM160B1,EML4,XPR1,…	ATP2B1,SEC24A,CLDND1,SLC12A6,ATP2A2,VAT1,CACNB2,FLVCR2,SLC9A8,SCN2A,SCN8A,SCN1A,SLC6A9,KCTD8	5	miRanda,miRDB,miRBase,pictar,pita
20	hsa-miR-148a-3p	CAND1,ARFGEF1,CHD1,TMED7,ARPP19,FMR1,CFL2,TBL1XR1,SYNCRIP,SPTY2D1,CPD,PLAA,MOSPD1,PPP1CB,LCOR,CUL5,UBE2D1,CANX,BBX,ZMAT3,BTAF1,NAA15,ERLIN1,MIER1,TCF4,C5orf30,ATP6AP2,MDFIC,SOS1,SESTD1,USP32,ARHGAP21,XPO4,C6orf62,RASSF8,CHD9,KDM2B,ATG14,MLLT10,PTEN,TEAD1,ATP8A1,FBN1,PRKAG2,NRP1,JARID2,MMD,ABCD3,USP48,AKAP7,MYBL1,E2F7,FAM178A,DNMT1,RSBN1L,ATP2A2,TGFB2,CDS1,BACH2,ANK2,SIK1,RBM24,NHS,TGIF2,CDK5R1,RA…	TMED7,UBE2D1,ATP6AP2,ATP8A1,ABCD3,ATP2A2	4	miRanda,miRDB,miRBase,pictar
21	hsa-miR-141-3p	EXOC5,ZNF644,CDK17,PTP4A1,SLAIN2,LYSMD3,TNKS2,ZNF148,ZEB1,CUL3,MTF2,FAM188A,FRMD6,KPNA3,RCOR3,SPCS3,PGRMC2,YAF2,OGT,YWHAG,TMEM135,MDM1,C16orf87,YTHDF2,E2F3,ZCCHC24,HIPK1,GLRX,SIPA1L2,LUC7L3,CHD9,RAPGEF2,DLC1,WHSC1,TSHZ3,WDR33,SON,HNRNPF,THRB,PCDH9,TIAL1,SLC39A9,RNF145,IGF2BP2,TTBK2,C2orf42,SEPT7,FUS,TFAP2A,STAT5B,PAFAH1B2,CDC14A,FBXL2,TFAP2C,NCKAP5,OLFM1,PHLPP2,STAT5A,FOXA1,PEX5,ATXN7L1,NRXN1,BAH…	SLC39A9	4	miRanda,miRDB,miRBase,pictar
22	hsa-miR-30c-5p	MIER3,YTHDF3,CTDSPL2,ZNF644,LIN7C,SHOC2,KIF5B,SEC23A,CHMP2B,SCAMP1,SPAST,CHD1,NUFIP2,RPS6KB1,RASA1,MIB1,PPP1R12A,ATP2B1,EDEM3,PICALM,CSNK1A1,PPTC7,LARP4,MATR3,ARID4A,CCNT2,TIA1,ARL8B,ZNF148,SRSF10,CFL2,ATG5,STAG2,USP47,PCGF5,EEA1,REEP3,PTP4A1,WDR26,GALNT7,CNOT6,PHIP,ZBTB10,RFX7,SEC24A,NUS1,BRWD1,UBE2J1,SAMD8,DHX40,RAP2C,ACAP2,SNX16,ZFX,SLC38A2,ASCC3,PHTF2,SYPL1,QKI,FAM126B,ZBTB41,MAN1A2,NRIP1,RBM…	SEC23A,ATP2B1,SEC24A,NUS1,SLC38A2,CLDND1,SLC5A3,KCTD3,SLC4A7,TNPO1,BTBD10,SLC12A6,TRPM7,ATP2A2,VAT1,SLC38A7,SCN9A,CACNB2,SLC29A3,FLVCR2,VAT1L,SLC9A8,SCN2A,KCNJ12,KCNMB2,SCN8A,SLC6A9,SCN1A,SLC7A10,KCTD8	5	miRanda,miRDB,miRBase,pictar,pita
23	hsa-miR-21-5p	UBR3,STAG2,MBNL1,KLF3,PPP3CA,WWP1,CNOT6,PDCD4,PIK3R1,RMND5A,MAP3K1,YOD1,SOS2,HBP1,GLCCI1,ZSWIM6,ZNF367,TAF5,NFIA,TRAPPC8,JAG1,AP1AR,YAP1,MEF2C,SPRY2,JHDM1D,PLEKHA1,PAN3,LCORL,ELF2,MTMR12,RBPJ,NFIB,KRIT1,SATB1,FAM46A,ING3,KLF6,UBE2D3,TRIM2,ABAT,RNF103,SPRY1,SMAD7,ARHGAP24,PPP1R3B,PELI1,LRRC57,GNG2,PLAG1,RECK,CPEB3,FBXO11,TIAM1,ATXN10,TIMP3,EPHA4,MATN2,ZNF704,PER2,THRB,UBE4A,ARHGAP32,RASGRP1,TGFBI,…		5	miRanda,miRDB,miRBase,pictar,pita
24	hsa-miR-151a-3p	PKN2,NIPBL,TNPO1,API5,NAA15,YTHDF3,ZNF326,TOPORS,CLASP2,CRK,CSNK1G1,RBM5,ZFAND5,RPS6KA5,PITPNA,NAPEPLD,ATP2A2,HIF1A,C6orf106,UBR7,MAP1B,NPAS3,SIX1,NME7,GRM3,CACNA1G,UPP2,FAM5C,AGO2,CLK1,CREBRF	TNPO1,ATP2A2,CACNA1G	2	miRDB,pictar
25	hsa-miR-151a-5p	NTRK2		2	miRDB,pictar
26	hsa-miR-375			5	miRanda,miRDB,miRBase,pictar,pita
27	hsa-miR-16-5p	PAFAH1B1,WAPAL,CDK17,KBTBD2,C16orf72,SHOC2,ARL8B,ATP13A3,ARIH1,CPD,CD164,KPNA4,NUFIP2,ETNK1,CDV3,DCUN1D4,RPS6KA3,DDX3X,PPP6C,KPNA1,ACTR2,CCDC6,PPM1A,UBL3,QKI,COL4A3BP,MIB1,GNAI3,NUP50,TBL1XR1,CDC27,ZBTB10,GALNT7,MAPRE1,MBNL2,SOS2,IPO7,COPS2,UBE2J1,PDLIM5,SERBP1,RICTOR,SPRED1,FNDC3B,USP15,UHMK1,ELL2,CNOT6L,SOCS6,SYPL1,SPTLC1,ZNF654,SMAD5,RSBN1,PPM1D,KIAA1432,RNF138,SEC24A,SUPT16H,PHIP,TAB3,SCOC,RY…	ATP13A3,COL4A3BP,SEC24A,SLC9A6,SLC12A2,SLC4A7,CLDN12,VAT1,SLC7A2,ABCC5,CLCN5,KCNJ2,SLC20A2,KCTD1,SLC4A4,KCNAB1,SLC13A3,SCN8A,SPTBN2,CACNB1,CACNB4,SCN1A,SLC12A1,KCNC2,SLC35G1,KCTD8	5	miRanda,miRDB,miRBase,pictar,pita
28	hsa-let-7b-5p	RAB8B,YTHDF3,NRAS,ZNF644,USP38,ATP2B1,BZW1,MAPK6,ARPP19,RDX,RICTOR,TMED5,EDEM3,TGFBR1,CPEB4,MIB1,RANBP2,TIA1,PPP1R15B,SOCS4,CEP120,STX3,MAP3K1,YOD1,FNDC3A,EEA1,MXD1,MAP4K3,CCNYL1,AHCTF1,PIGA,FGD6,CLDN12,MAP4K4,SNX16,SNX30,FNIP1,GALNT1,SLC25A32,IRS2,UTRN,NXT2,CLASP2,IGF1R,OSBPL3,TMEM2,DDI2,DNAJA2,MGAT4A,SMARCAD1,RALB,SLC20A1,USP32,RIOK3,MTDH,E2F5,GALC,RDH10,ANKRD28,SMARCC1,USP12,MBTPS2,DAPK1,USP24…	ATP2B1,TMED5,CLDN12,SLC25A32,NXT2,SLC20A1,ABCC5,ABCC10,SLC5A6,KCTD21,SLC25A24,SLC25A27,SLC2A12,KCTD17,SLC25A18,SLC5A9	5	miRanda,miRDB,miRBase,pictar,pita
29	hsa-miR-221-3p	MIER3,VEZF1,RFX7,EIF3J,PAK1,NAP1L5,ARNT,PPP3R1,SYBU,MARK1,DCAF12,CDKN1C,BRWD3,VAPB,RIMS3,SBK1,MAPK10,ESR1,LPPR1,LHX8		4	miRanda,miRDB,miRBase,pictar
30	hsa-let-7c	RAB8B,YTHDF3,ATP2B1,QKI,CPEB4,SOCS4,RBMS1,IGF1R,MTDH,E2F5,ANKRD28,COL1A1,COL5A2,INSR,IGF2BP3,LIMK2,PLAGL2,ZFYVE26,FIGN,LRIG2,PRPF38B,TSC1,DMD,COL3A1,ADRB2,ARID1A,COL1A2,PTPRD,CDC25A,PLEKHO1,WDR37,HMGA2,PRTG,NOVA1,GALE,ADRB1,ITGB3,RNF165,CACNA2D2,PCDH19,POU2F2,TIMM17B,NTRK3,TUSC2,TBX5,NEFM,SP8,SNAI3,ADRB3,HTR4,ERCC6	ATP2B1,CACNA2D2	4	miRanda,miRBase,pictar,pita
31	hsa-miR-25-3p	ARRDC4,MFHAS1,MOAP1,BSDC1,SLX4		4	miRanda,miRDB,miRBase,pictar
32	hsa-miR-532-5p	CTDSPL2,COPS2,PAPOLA,SLC25A46,DYRK2,KIAA1033,HSPA9,SPIRE1,RAB11A,PDIK1L,PWWP2A,TAB3,CCDC88A,YIPF6,IARS2,FRS2,RAP2A,PLS3,NFIB,RBBP7,IRS2,FAM169A,SMARCC1,MPP7,GPSM2,FAM160B1,ARID2,ANKRD28,LRP6,PTEN,GOSR1,PAPOLG,KIAA0247,EPHA4,SLC39A8,SYBU,PCDH9,FLRT3,RCOR1,CPEB3,PURA,RASSF5,PTPRJ,ZNF608,SLC8A1,STC2,RERG,RAVER2,MFAP3L,TAP1,MEX3C,DNM3,VAMP1,FRMD5,CXXC4,CAMK2G,MKL2,ADAM22,SRRM2,CCDC64,EYA2,NDP,SYN2,AN…	SLC25A46,SLC39A8,SLC8A1,TAP1	5	miRanda,miRDB,miRBase,pictar,pita
33	hsa-miR-194-5p	EXOC5,NAA50,WAPAL,CUL4B,CHD1,DHX15,UBR3,DCUN1D4,FMR1,C7orf60,SPTY2D1,PPP3CA,RSBN1,OSBPL8,QKI,RAB11FIP2,ERGIC2,UBE2V2,MBNL2,EPC2,OSBPL11,C18orf25,PTPN12,KDM5A,VAPA,ZNF25,ARID2,SLTM,LUC7L3,ASAP1,FBXW7,TRPS1,SOCS2,EHBP1,ARHGAP21,FAM63B,PAIP2,WDR20,CHD6,CDK19,CASK,SEPHS1,MEIS2,TRIP12,SNIP1,PDHB,TARDBP,SUMO2,DCBLD2,GYG1,STX16,LRRFIP1,CADM1,YTHDF1,TTC7B,PHF20,SDC4,DMD,RSBN1L,HBEGF,TMEM43,MTSS1,ZNF516,Z…	CLCN5,SLC1A3,SLC30A8	5	miRanda,miRDB,miRBase,pictar,pita
34	hsa-miR-30e-3p	SERBP1,MANEA,NR3C1,TMF1,CANX,DDX3X,ATP11C,BIRC6,RALA,SGMS2,MEF2C,ARF6,SS18L1,GPRASP2,SLC12A6,CDS1,CLEC2D,GPR137C,HMGA2,MACROD2,TNPO3,HDAC8,SUN2,DLST,MARS2,CLDN14,TENM1	ATP11C,SLC12A6,TNPO3,CLDN14	4	miRanda,miRDB,miRBase,pictar
35	hsa-miR-98-5p	YTHDF3,RAB8B,NRAS,USP38,ZNF644,RDX,BZW1,MAPK6,EDEM3,CPEB4,ARPP19,MIB1,RANBP2,TGFBR1,TMED5,TIA1,RICTOR,STX3,PPP1R15B,RBMS1,SOCS4,FGD6,SNAP23,MAP3K1,YOD1,MAP4K4,EEA1,MXD1,CEP120,IRS2,GALNT1,IGF1R,PIGA,UTRN,SNX30,FNDC3A,MAP4K3,AHCTF1,CLDN12,PGM2L1,SNX16,CLASP2,SLC20A1,OSBPL3,NXT2,FNIP1,TMEM2,COL1A1,NLK,MGAT4A,USP32,GALC,BCAP29,SMARCAD1,DDI2,RALB,COL5A2,RDH10,MTDH,ANKRD28,DAPK1,ARRDC4,DNAJA2,PBX1,E2F…	TMED5,CLDN12,SLC20A1,NXT2,SLC31A1,ABCC5,SLC5A6,ABCC10,SLC25A27,SLC25A24,KCTD21,SLC2A12,KCNC4,SLC25A18,KCTD17,SLC5A9	5	miRanda,miRDB,miRBase,pictar,pita
36	hsa-miR-200c-3p	SCAMP1,NEDD1,TBL1XR1,APPL1,PHTF2,PPM1B,NCOA2,PCNP,SERINC1,CNOT6L,RAP2C,COL4A3BP,PHACTR2,DYRK2,RHOT1,TRIM33,EPS8,BTF3L4,SYNJ1,MBLAC2,ARL5A,IPO8,EGLN1,PAPD5,KLF10,FAM107B,NAP1L5,CALU,MARCKS,COPS8,INPP4A,ARID4B,ZEB2,RTF1,ANLN,ICK,DLC1,EIF5B,CDH11,ANK3,CCNJ,SUZ12,ADIPOR2,PTPN21,WWC3,SULF1,SMCR7L,LRP4,CSRNP3,REEP1,SEMA6D,CHRDL1,NOVA1,GPM6A,PRKCB,ELAVL2,MXD3,RUSC2,PTPRZ1,XKR6,SHROOM1,ORMDL3,TMEFF2,FAM1…	COL4A3BP	4	miRanda,miRDB,miRBase,pictar
37	hsa-let-7i-5p	YTHDF3,RAB8B,CD164,NRAS,ZNF644,BZW1,USP38,ARPP19,RDX,RICTOR,ATP2B1,QKI,RANBP2,MAPK6,TMED5,CPEB4,EDEM3,TIA1,MIB1,PPP1R15B,TGFBR1,LAMP2,CEP120,SOCS4,YOD1,AHCTF1,MAP3K1,FGD6,FNDC3A,PIGA,STX3,UTRN,MAP4K3,GOLGA7,EEA1,MAP4K4,MXD1,CLDN12,GALNT1,NXT2,FNIP1,SNX16,IRS2,DNAJA2,IGF1R,OSBPL3,CLASP2,SLC20A1,SNX30,RALB,SMARCC1,TMEM2,PGM2L1,SMARCAD1,MGAT4A,GALC,RIOK3,PGRMC1,MTDH,DDI2,RDH10,E2F5,PBX1,ANKRD28,ARRD…	ATP2B1,TMED5,CLDN12,NXT2,SLC20A1,SLC5A6,ABCC5,KCTD21,SLC25A24,SLC25A27,SLC2A12,KCTD17,SLC25A18,SLC5A9	5	miRanda,miRDB,miRBase,pictar,pita
38	hsa-miR-125b-5p	RAB8B,ZSWIM6,GALNT7,RHOQ,KLHL24,RYBP,TLE3,MCL1,TRPS1,UBE2W,SEMA4B,LNPEP,PAFAH1B1,DICER1,RPS6KA1,LACTB,FLOT2,GGA2,SGPL1,UBE2R2,ATP10D,ATXN1,RIT1,RNF144B,CDK16,BRWD1,ZFYVE1,PPME1,HOMER1,PDE7A,MTUS1,ETV6,CBFB,ST6GAL1,SMURF1,TBC1D1,TMEM168,EDEM1,MSRB3,STAT3,KHNYN,SEMA4D,KIAA1522,VPS37C,OAZ2,VPS4B,CDR2L,MTF1,RAB3D,ST8SIA4,MFHAS1,BAP1,RBM7,ESRRA,SEMA4C,MFN1,NEU1,PPP2R5C,MAPRE2,CORO2A,ABHD3,IER2,SLC35A4…	ATP10D,VPS4B,SLC35A4,SLC7A1,ABCC5,SLC39A9,KCTD21,SLC25A15,KCNS3,SLC38A9,ATP5G2	5	miRanda,miRDB,miRBase,pictar,pita
39	hsa-miR-423-5p	SUPT6H,SLC4A2,BAP1,FBRS,GNAI2,DBN1,CHD3,ATXN7L3,MARK2,AGAP3,ATG13,EHMT2,DYRK1B,USF2,RASL10B,IMPDH1,PSME3,ACHE,PTP4A3,SMARCC2,RELL2,MAP1LC3A,PNKD,NFATC4,EFNA3,TBCB,PABPN1,PA2G4,TUBB6,TEF,ARAP3,SQSTM1,VGF,USP2,MYBL2,SYP,SLC4A3,TSPYL2,MRAS,PLA2G6,UBE2L3,CACNB1,CDC42SE1,COPS7B,BCORL1,DIXDC1,ENC1,SLC20A2,CBFA2T3,GABBR1,CADM3,TMEM229B,ANPEP,PLCB1,DOCK3,KLK4,ITSN1,CYP4F22,RCCD1,AHDC1,HOXC10,NTRK3,ODC1,C…	SLC4A2,SLC4A3,CACNB1,SLC20A2,CACNA1S,ATP11C	5	miRanda,miRDB,miRBase,pictar,pita
40	hsa-miR-181b-5p	EXOC5,MIER3,YTHDF3,G3BP2,NAA50,CREB1,LMBRD2,LARP4,BCLAF1,SCOC,ARFGEF2,CAPRIN1,RAD21,COPS2,RNF6,SLK,RPS6KB1,ATP2B1,CHD1,UBL3,RPS6KA3,DCUN1D1,ANKRD13C,ZNF654,NR3C1,KPNA4,NEK7,MTF2,SIRT1,FMR1,AHCTF1,ABHD13,TMEM64,TM9SF3,CUL3,ATG5,PHF3,PPM1B,ARIH1,SRPK2,NIPBL,CPD,PHTF2,DEK,BRWD1,GPBP1,CDYL,KLF3,TGFBR1,DDX3X,MBNL2,AGFG1,OSBPL8,NCOA2,SLC38A2,SEC24A,ZBTB41,GLS,CPSF6,MPP5,USP15,SYNCRIP,KPNA1,TMEM87B,ACAP…	ATP2B1,SLC38A2,SEC24A,ATP11C,SLC25A36,TNPO1,ATP1B1,ATP8A1,SLC25A37,KCTD10,ATP2A2,KCNMA1,SLC25A25,ANO1,SEC24C,KCNK10	5	miRanda,miRDB,miRBase,pictar,pita
41	hsa-miR-99a-5p	MBNL1,NIPBL,FGFR3,FZD5,KBTBD8,TRIB2,AP1AR,EPDR1,SMARCA5,HS3ST3B1,MTMR3,FZD8,CTDSPL,TTC39A,RAVER2,BAZ2A,ZZEF1,MTOR,NOX4,HS3ST2,AGO2		5	miRanda,miRDB,miRBase,pictar,pita
42	hsa-miR-23b-3p	PRPF4B,CDC40,MAP3K1,NUP50,RBM25,MAPRE1,MAP3K5,LRCH1,WDR20,FAM46A,TXNRD1,RORA,TRIB1,PKIA,MCFD2,TANC2,PLAU,TOX,GPC6,SPOCK1,CNTN1,HEXIM1,SIRPA,ZNF423,SYS1,SLC4A4,PKDCC,AMBRA1,HIC1,UBE2O,HOXD10,POM121,PAX9,COL11A2,CACUL1,POM121C	SLC4A4	4	miRanda,miRDB,miRBase,pictar
43	hsa-miR-320a	YTHDF3,MIER3,SPOPL,ADAM10,RAB18,AZIN1,CAB39,ARPP19,PAPOLA,COPS2,SERBP1,IPO7,ARL8B,ATP13A3,TBL1XR1,CGGBP1,ITGB1,RASA1,NR3C1,STAG2,FAM199X,CFL2,DHX15,PHF3,ARHGAP5,CNOT6,SYNCRIP,CPD,ARMC1,PPM1B,REEP3,YWHAZ,SEC63,ATP6V1A,ABHD13,TROVE2,PHTF2,QKI,TMEM106B,GABPB1,ATRX,TOMM70A,TWF1,SUV420H1,ELL2,PDCD4,CNOT7,TIPARP,YOD1,USP25,GSPT1,BMPR1A,HSPA4,MCL1,GNAI1,GXYLT1,UBE2D3,AKT3,PAN3,PHF6,AP3M1,NAA15,PAPD5,FAM…	ATP13A3,ATP6V1A,ATP11A,WDR19,KCNS3,SLC10A3	4	miRanda,miRDB,pictar,pita
44	hsa-miR-423-3p	FGFR2,PABPC1,CREM,ACOX3,RAP2C		5	miRanda,miRDB,miRBase,pictar,pita
45	hsa-miR-103a-3p	RSBN1,CHD1,NFAT5,LCOR,MBNL1,ARIH1,ZNF654,DICER1,PIK3R1,RYBP,ZMYM2,SLAIN2,RNF38,C16orf72,AFF4,INO80D,ATP13A3,TNPO1,ASH1L,ATL2,RAB11FIP2,KIAA1033,STRN,FBXW7,ZBTB10,NKTR,GOPC,CAB39,AGFG1,OTUD4,SYNJ1,DENND1B,ZBTB34,KPNA1,PTPN4,DCUN1D4,ZCCHC2,ARMC8,HELZ,LATS2,UBR3,DYNC1LI2,RAP2C,NF1,CDK6,KIF21A,PPP6C,TWF1,UPF2,GPCPD1,GPATCH8,ZHX1,PTPLB,RORA,TGFBR3,ZC3H12C,ANKIB1,CASK,FNBP1L,CAPZA2,SGMS2,WDR20,EIF5,OGT…	ATP13A3,TNPO1,CACNA2D1,SCN2A,SLC35G1	2	miRDB,pictar
46	hsa-let-7g-5p	RAB8B,YTHDF3,CD164,NRAS,ZNF644,BZW1,USP38,ATP2B1,ARPP19,RICTOR,RDX,TMED5,RANBP2,MAPK6,CPEB4,MIB1,EDEM3,TIA1,TGFBR1,CEP120,PPP1R15B,STX3,MAP3K1,FGD6,EEA1,SOCS4,YOD1,MAP4K4,FNDC3A,UTRN,MAP4K3,AHCTF1,MXD1,FNIP1,PIGA,GOLGA7,GALNT1,IGF1R,SNX30,NXT2,IRS2,CLDN12,CLASP2,OSBPL3,DNAJA2,RALB,SNX16,PGM2L1,GALC,MGAT4A,USP32,MTDH,ANKRD28,RIOK3,SLC20A1,TMEM2,SMARCC1,DDI2,SMARCAD1,PGRMC1,ARRDC4,PBX1,RUFY3,E2F5,U…	ATP2B1,TMED5,NXT2,CLDN12,SLC20A1,ABCC5,SLC5A6,SLC25A27,SLC25A24,KCTD21,CACNB2,SLC2A12,SLC25A18,KCTD17,SLC5A9	5	miRanda,miRDB,miRBase,pictar,pita
47	hsa-miR-92b-3p	MIER3,PTAR1,HERPUD2,ARRDC4,ANKRD44,DOCK9,UGP2,NR4A3,RHPN2,DAB2IP,PRKCE,PITPNM2,ROBO2,PPP1R12C,HAND2,GID4		4	miRanda,miRDB,miRBase,pictar
48	hsa-miR-29a-3p	YTHDF3,MIER3,TMOD3,ARPP19,ABCE1,OXR1,MFAP3,C16orf72,SMEK2,PTP4A1,UBTD2,C5orf24,ZBTB10,ANKRD13C,PPM1D,C7orf60,STAG2,DDX3X,WDR26,COMMD2,IREB2,PDHX,KIAA1432,TMTC3,FERMT2,JMY,SHPRH,GSK3B,SUV420H1,WDFY1,NUP160,LARP4B,KDM5B,NFIA,C4orf32,DICER1,SESTD1,FGD4,CAV2,ELF2,COL5A2,FBXW7,PAIP2,KLF4,TET2,NCOA4,STRN3,EML4,PMP22,AMMECR1L,PPIC,MLF1,PARG,GXYLT2,LOX,VEGFA,REV3L,SPRY1,HIATL1,JOSD1,TGFB2,NAV3,KLHL28,SPE…	ABCE1,CLDN1,CLCN5	4	miRanda,miRDB,miRBase,pictar
49	hsa-miR-100-5p	SMARCA5,PPP3CA,MBNL1,TRIB2,KBTBD8,EPDR1,FZD5,AP1AR,CTDSPL,MTMR3,HS3ST3B1,FGFR3,RAVER2,FZD8,BAZ2A,ZZEF1,TTC39A,MTOR,NOX4,HS3ST2,AGO2		5	miRanda,miRDB,miRBase,pictar,pita
50	hsa-miR-205-5p	ETNK1,ARFGEF1,PJA2,PICALM,LYSMD3,RPS6KA3,PPP1R15B,TBL1XR1,SELT,PAFAH1B1,ZEB1,HLTF,QKI,VEZF1,SGMS1,SEL1L,C12orf29,CDC27,LCOR,BTBD3,PHF17,ACSL1,NECAP1,CANX,WDR48,PAPD5,TNPO1,CPEB2,PAM,MARCKS,HSD17B11,CNIH,GXYLT1,RAB11FIP1,TRAK2,ARF6,DDX5,UBE2E3,MED1,SIAH1,NFIB,B4GALT6,NFAT5,RBM47,CDK19,TOP1,LRP6,KAT2B,PNN,FBXO22,TSC22D1,CALU,TXNRD1,ERRFI1,LAMC1,MMD,MSL2,ATP7A,SBF2,CADM1,CASD1,CHN1,NAA25,SQLE,HIATL1…	TNPO1,ATP7A,CLDN11,DLG2	5	miRanda,miRDB,miRBase,pictar,pita
51	hsa-miR-143-3p	LARP4,RNF6,GALNT7,CBFB,ITGA6,PDLIM5,EGLN1,REEP3,FAM60A,TRAPPC8,LASP1,AKAP13,CTNND1,CNOT4,TARDBP,RBM24,SIX4,AP2B1,MEX3C,FGF1,CNNM3,SVEP1,ELMOD1,FAM196A,SCAF8	CNNM3	4	miRanda,miRDB,miRBase,pictar
52	hsa-miR-181a-2-3p	RB1CC1,RAB1A,NRAS,CUL4B,TRAM1,ANKRD13C,ARFGEF2,NR3C1,FBXO30,MZT1,ARID4A,C2orf69,PPTC7,SCAMP1,RANBP9,TMED2,PPP1R12A,SEL1L,SRPK2,AGL,SUMO1,RAD17,AKIRIN1,FCHO2,KLHL15,C12orf23,NAMPT,MIER1,FBXO3,CNOT6,PHIP,ZBTB41,AZI2,PDCD10,VPS54,TBL1XR1,ARL5A,PIK3C2A,FAM177A1,C9orf41,SCP2,SYNJ1,C18orf25,SENP7,MBNL1,RCOR3,OSBPL9,EAF1,PCMT1,TBC1D12,THAP1,KDM5B,MTFR1,NR1D2,NUDCD1,SLC12A2,PELI2,YME1L1,MAPK8,DDX46,IDE,Z…	SLC12A2,SLC4A7,CUTC,SLC31A2,SLC11A2,SCLT1,ATP2A2,ABCA5,SLC2A13,SLC7A6,SLC25A24,VDAC2,SLC8A1,SLC36A1,KIAA1919,KCNS3,KCNJ15,CLDN10,ATP6V0D2,SCN2A,SCN1A,SLC26A9,SLC9A5	3	miRanda,miRDB,miRBase
53	hsa-let-7e-5p	RAB8B,YTHDF3,NRAS,ZNF644,USP38,ATP2B1,BZW1,QKI,ARPP19,RDX,MAPK6,RICTOR,TMED5,MIB1,RANBP2,TGFBR1,TIA1,CPEB4,EDEM3,SOCS4,MAP3K1,PPP1R15B,CEP120,EEA1,AHCTF1,STX3,FGD6,PIGA,RBMS1,FNDC3A,UTRN,SLC25A32,YOD1,MAP4K4,MAP4K3,SNX16,FNIP1,SNX30,DNAJA2,NXT2,MXD1,GALNT1,CLDN12,CLASP2,IRS2,OSBPL3,IGF1R,SMARCAD1,ANKRD46,TMEM2,SLC20A1,DDI2,USP32,RALB,SMARCC1,CALM1,MGAT4A,GALC,MTDH,ANKRD28,RIOK3,E2F5,USP24,MBTPS2,…	ATP2B1,TMED5,SLC25A32,NXT2,CLDN12,SLC20A1,ABCC5,SLC5A6,KCTD21,SLC25A24,SLC25A27,KCNC4,SLC2A12,KCTD17,SLC25A18,SLC5A9	5	miRanda,miRDB,miRBase,pictar,pita
54	hsa-miR-200a-3p	ZNF644,ETNK1,WAPAL,SIRT1,MTF2,PPM1A,TRAM1,SLAIN2,PPP2CA,ZFX,ZNF148,RNFT1,MBNL1,TCERG1,PRKACB,MAP2K4,RBM7,ZEB1,NAMPT,MDM1,YAF2,PTGES3,TMEFF1,FRMD6,SFPQ,TCF12,PDS5B,DDX5,GLCCI1,OGT,CCNE2,ARNTL,WDFY3,TADA1,ZEB2,HIPK1,KLF6,FRY,SLC20A1,VCAN,WDR44,WDR33,MBNL3,GLRX,TIAL1,WHSC1,MYH10,MYBL1,ATL1,DLC1,RORA,STX2,PCDH9,THRB,SEMA6A,GPR137C,PPM1E,TAF12,DCUN1D3,IGF2BP2,EPHA7,FKBP1A,CDC14A,NPAS3,ELMOD1,C3orf67,S…	SLC20A1	4	miRanda,miRDB,miRBase,pictar
55	hsa-miR-891a	RAB8B,ZNF217,ACTR3,IER5,WDR44,GPRASP2,MAP9,BCL11A,EHMT1,RGS4,TAOK1,F5,SCTR,SNRPE		3	miRanda,miRBase,pita
56	hsa-miR-429	CTDSPL2,YTHDF3,MIER3,GABPA,CDK17,PPP4R2,OXR1,WAPAL,RAB21,PAPOLA,SEC23A,SCAMP1,SNX13,COPS2,NEDD1,ATL2,CAB39,FBXO30,CSNK1G3,MATR3,CHD1,C16orf72,FMR1,RPS6KA3,RPS6KB1,PPM1B,ARL8B,NR3C1,ASF1A,DCUN1D1,CFL2,MTF2,SERINC1,MBNL1,ZNF148,CLIC4,MAP4K3,CNOT6,ZEB1,HS2ST1,PHTF2,APPL1,UBE2W,PRKACB,ZFX,SRSF1,RAP2C,ZMYM4,PSIP1,BRWD1,ARIH1,SLC38A2,USP47,RNF38,CDYL,PCNP,SEC24A,NAB1,AGFG1,ZDHHC17,QKI,UBQLN1,TBK1,NCOA2…	SEC23A,CLIC4,SLC38A2,SEC24A,COL4A3BP,SLC4A7,KIF13A,KCTD15,ATP2A2,VAT1L,CACNA1C,KCND2,SCN2A,SCN8A,SCN1A,PKD1,KCTD8	5	miRanda,miRDB,miRBase,pictar,pita
57	hsa-miR-93-5p	SPOPL,YTHDF3,MIER3,FBXO28,SHOC2,CTDSPL2,RB1CC1,BNIP2,ABI1,ARID4A,CFL2,REEP3,ADAM9,OXR1,KLF3,CCNG2,PAFAH1B1,SSFA2,PAPOLA,SLAIN2,ZNF148,RNF38,TNKS2,XRN1,CEP170,PTP4A1,C7orf60,TMEM64,HIAT1,SOCS6,RNF6,MAP3K2,BMPR2,FNDC3B,FEM1C,SPRED1,RAP2C,FCHO2,FRMD6,HIF1A,PHIP,WAC,ARHGAP12,ZNF217,PHTF2,ELK3,RSBN1,RB1,CEP120,ANKRD13C,SPTY2D1,SGMS1,PPP6C,MCL1,ITCH,UBE2Q2,UBE2J1,SNX16,KLHL2,CNOT6L,FBXL5,AHCTF1,HBP1,ZB…	HIAT1,PKD2,ANO6,LAPTM4A,BTBD10,NIPA1,ABCA1,SLC40A1,KIF13A,SLC41A1,SLC16A9,SLC4A4,P2RX4,SLC22A23,ARHGEF11,SLC2A4RG,ATP1A2,SCN2A,SCN8A,KCNK10,PKD1,KCNJ10,SCN1A,TRPV6,ATP12A,SLC2A4	5	miRanda,miRDB,miRBase,pictar,pita
58	hsa-miR-30c-2-3p	HNRNPU,SP1,RHOQ,VEZF1,MARCKSL1,NAMPT,JAZF1,PTP4A1,NID1,ITCH,ZFP91,FZD7,ILK,RNF24,FAM117B,ITPR2,SEPT8,TSHZ3,HOMER1,EIF4E3,MEF2A,ARHGAP24,DNM1L,ARID4A,AURKA,PELI1,CYB5D1,HNRNPL,SETD5,BCL9,AKAP11,PDZD2,PSENEN,PER1,RBM4,ADD2,SSR2,COPS7B,KLC2,CTNND2,ZNF416,ZCCHC14,EBF3,KCNK3,ZNF800,SNAI1,NEFM,GIGYF1,SEMA4G,NAT8L,FAM122C,ATP1B4,GRM5,FRMPD4,SYT6,BAHCC1,PCDHAC2,C1orf105,ATG9B,PCDHA9,PCDHA2,LRRTM1,PCDHA3,…	KCNK3	4	miRanda,miRDB,miRBase,pictar
59	hsa-miR-183-5p	RAB8B,ITGB1,GMFB,BZW1,TRAM1,ARPP19,TMED7,NR3C1,AMD1,ZEB1,C16orf72,RPS6KA3,SNX13,ATP13A3,VPS37A,ATL2,RNF138,CLCN3,SLAIN2,YPEL5,STK38L,SEL1L,ANKRD13C,FRMD6,MBNL1,SACS,OSBPL8,USP47,MTMR6,BRMS1L,PDCD4,FAM175B,FCHO2,NRBF2,RAP2C,PAM,PLEKHA3,RCN2,SERP1,TMPO,BNIP3L,PKD2,STYX,MEF2C,TCF7L2,SLC35A1,PTPN4,FOXN2,EZR,RALA,TPM1,BTG1,ARHGAP21,FRS2,FOXP1,ZEB2,TCF12,SRSF2,TLE4,PHLDB2,UNC13B,ATP2B4,RHOBTB1,FOXO1,AM…	TMED7,ATP13A3,CLCN3,PKD2,SLC35A1,ATP2B4,ABCA1,SLC6A6,VDAC1,SLC22A23,KCNK2,KCNK10	5	miRanda,miRDB,miRBase,pictar,pita
60	hsa-let-7d-3p	MEX3C		4	miRanda,miRDB,miRBase,pictar
61	hsa-let-7d-5p	YTHDF3,RAB8B,ZNF644,NRAS,USP38,ATP2B1,BZW1,RDX,RICTOR,ARPP19,RANBP2,MAPK6,CPEB4,TMED5,TGFBR1,EDEM3,TIA1,SOCS4,CEP120,PPP1R15B,AHCTF1,STX3,EEA1,RBMS1,MAP3K1,FNDC3A,FGD6,YOD1,MAP4K4,MAP4K3,MXD1,PIGA,FNIP1,UTRN,CLASP2,SNX16,IGF1R,SNX30,CLDN12,GALNT1,SLC25A32,IRS2,NXT2,OSBPL3,DNAJA2,TMEM2,SLC20A1,USP32,SMARCAD1,RALB,DDI2,GALC,USP24,ANKRD28,MTDH,MGAT4A,CALM1,RIOK3,COL1A1,SMARCC1,ARRDC4,E2F5,MBTPS2,RDH…	ATP2B1,TMED5,CLDN12,SLC25A32,NXT2,SLC20A1,ABCC5,ABCC10,SLC5A6,KCTD21,SLC25A24,SLC25A27,SLC2A12,KCTD17,SLC25A18,SLC5A9	5	miRanda,miRDB,miRBase,pictar,pita
62	hsa-miR-363-3p	SSFA2,FAM160B1,PTEN,CDK16,HOXB8,HAND1,PPP1R12C,GID4		4	miRanda,miRDB,miRBase,pictar
63	hsa-miR-941			4	miRanda,miRDB,miRBase,pita
64	hsa-miR-769-5p	TGFBR1,AKT3,SERPINE1,FAM117B,CEP57,YPEL5,WDFY3,BIVM,IGF2R,VAT1,ARID1A,DIP2B,FAM110B,SLC15A4,TMEM127,WDR37,ZNF629,ZNF415,IMPDH1,LSM12,STK35,CPEB1,TNPO2,PKNOX2,MRPS16,TRAPPC3,ATG16L1,SH3GL2,POU4F1,RGS7BP,SYP,TCERG1L,MYOG	VAT1,SLC15A4,TNPO2	5	miRanda,miRDB,miRBase,pictar,pita
65	hsa-miR-345-5p	TRPS1,MED1,USP15,UPF2,PHIP,HIAT1,SUV420H1,TOB1,CBLL1,SSBP2,AIDA,MTDH,RFC1,KITLG,RPA1,TBC1D5,HABP4,DHCR24,SORBS1,RGS3,RAB39B,MMP16,FAM178A,FAT3,ZNF440,LHFPL4,GALNTL6,PCDH15,ADAMTS4,KMT2C	HIAT1	5	miRanda,miRDB,miRBase,pictar,pita
66	hsa-miR-30e-5p	YTHDF3,MIER3,LARP4,RASA1,PPP1R12A,NUFIP2,MIB1,TIA1,ATP2B1,WDR26,ZNF148,CFL2,REEP3,ATG5,CNOT6,SEC24A,CBFB,RAP2C,FAM126B,RBM12,ZBTB41,HCFC2,RAB10,CUL2,YOD1,YWHAZ,MYO5A,KPNA3,ZYG11B,EAF1,FNDC3A,CLDND1,CAMK2D,PDCD10,ITGA6,YPEL5,SGCB,SGMS2,LCORL,KDM3A,B4GALT6,KLF10,DBF4,B3GNT5,MTDH,EML4,NEDD4,CALU,TRPS1,FAM160B1,C9orf72,UBE3C,XPR1,AFF4,ARID4B,RAPGEF2,NFAT5,DPYSL2,REV1,TACC1,FAM91A1,NFIB,SON,SKP2,S100P…	ATP2B1,SEC24A,CLDND1,SLC12A6,ATP2A2,CACNB2,SCN2A,SCN8A,SLC6A9,SCN1A,KCTD8	5	miRanda,miRDB,miRBase,pictar,pita
67	hsa-miR-574-3p	RXRA,CUL2		5	miRanda,miRDB,miRBase,pictar,pita
68	hsa-miR-4284	CDK17,RAB8B,FAM175B,ZNF292,ARID2,PRKACB,TMEM161B,ZNF24,ADO,FAM117B,RBM27,TBL1XR1,INSIG1,CLCN3,RNF138,ZNF654,CEP57,IMPA1,NUP43,POT1,RLIM,SOS1,CDKN1B,ZNF217,ESYT2,FAM102B,STARD4,WTAP,TMF1,MTPAP,EXOSC6,CD164,UHMK1,BTAF1,OSGEPL1,DDX3X,RALGAPA1,CASP2,EML4,NPAT,TCERG1,XPR1,NFXL1,XPO1,SNRNP48,UBQLN1,PLEKHA2,ENC1,ZC3H13,PRIM2,CREBL2,MTAP,ZNF443,E2F3,NLK,GALC,USP9X,GLIPR1,KPNA4,KDM2B,CREB3L2,N4BP2L2,DSCR3…	CLCN3,EXOSC6,SLC7A6,MIA3,SLC29A3,ATP6V0A1,TRPV1,TRPC4AP,SLC36A2	3	miRanda,miRDB,pictar
69	hsa-miR-27a-3p	EDEM3,AKIRIN1,GAB1,TMED5,SRSF1,GSPT1,C6orf120,TRAPPC8,SS18L1,MEIS2,NF1,NFE2L2,NCOA1,CDH11,MMD,GPAM,ANK3,SORL1,C1orf52,ABCA1,INSR,RNF144A,GFPT2,FAM65B,GOSR2,NRARP,BRWD3,C17orf85,ST6GALNAC3,PSMA1,TRIL,RELN,ZNF800,PDE7B,KLHL4,SLC35F1,DCX,PAQR9,ARX,UNC13C,SLC6A1,TXN2,CA10,CCDC71,HORMAD2,FAM222B	TMED5,ABCA1	4	miRanda,miRDB,miRBase,pictar
70	hsa-miR-197-3p	SYNCRIP,TXLNG,EPT1,DDX52,ETF1,RBM27,SMG1,HNRNPD,NUP153,USP31,ARMC1,NLK,OSBP,FAM122B,ARL6IP1,SMEK2,FBXO33,SAR1A,ATP6V1A,SCAMP1,KPNA6,CTNND1,TNFRSF21,TAOK1,HIPK2,UBE2R2,FOXP2,EBF3,SYNGR1,IL1RAP,DNM1,USP4,PTPN9,IGFBP3,PCDH19,DIP2C,SYNGAP1,KLHL14,KCND2,DPP3,NHLH2,GRIA2,TAL1,HS3ST5,CILP,ZIC3,PIANP,AGO2,CCDC71L	ATP6V1A,KCND2	2	miRDB,pictar
71	hsa-miR-361-5p	UBE2K,UBR5,DR1,SYNCRIP,TMEM33,ZNF148,STX7,VEZF1,CRY1,RAB11FIP2,CNOT6L,ADD3,CAMK2D,CPOX,USP8,AEBP2,MDM1,BMPR2,RAD23B,DDX3X,RBM27,ARRDC3,MTRR,PIK3R1,FAM96A,RNGTT,SREK1,FKBP14,LARP4B,ATPAF1,MYCBP,RAC1,PHLDA1,NFAT5,MTMR4,DYNC1LI2,PDE4B,RWDD1,KPNB1,NUP153,YWHAB,MET,BTF3,VEGFA,GOLGA4,RHOA,WARS2,SLC25A5,ZFPM2,ATXN7,ZNF516,MAP2,PRICKLE2,ACTG1,TWIST1,CALCRL,MAGI1,AXL,MEX3C,USP42,PDZD2,RRAGB,FADD,NOVA1,LGR…	SLC25A5,SLC1A3	5	miRanda,miRDB,miRBase,pictar,pita
72	hsa-miR-126-5p	ADAM9,DYRK2,PTPN12,VEGFA,HMGB1,B4GALT4,ARID1A,C15orf27		5	miRanda,miRDB,miRBase,pictar,pita
73	hsa-miR-223-3p	SSBP2,PEX3,TMEM55A,PHIP,VEZT,PAIP1,ZNF706,ARL13B,PHF20L1,LCORL,KIAA1468,FAM188A,ARMC1,FAM199X,CDK17,MED4,GMCL1,STK39,RWDD4,CRIM1,REV3L,PDS5B,RRAS2,SYNJ2BP,USP16,CLK4,TBC1D12,CYBRD1,SIAH1,FAM13C,ECHDC1,SUPT7L,AUTS2,ERO1LB,NOVA1,PELI1,TOX,GDPD1,GPX8,RERG,FOXO3,AHI1,SLCO4C1,ABI2,TSPAN7,FAM46A,EPHA3,DUSP10,HS6ST2,SYNCRIP,HAS2,ZFHX3,NPY1R,TNFAIP6,FBXL20,PKNOX1,SEPT8,PER3,NIPAL3,ISCU,DTNA,DYNLT1,GFRA1,…	SLCO4C1,SLC4A4,ABCD4,SLC39A1,ATP1A1,SLC26A7,SLC28A1,SLC35G2	3	miRanda,miRDB,miRBase
74	hsa-miR-127-3p	ACO2,VAMP2,BCAS3,FJX1,KIF3B,SEPT7		5	miRanda,miRDB,miRBase,pictar,pita
75	hsa-miR-196a-5p	RANBP2,LARP4,NRAS,RDX,MAP4K3,RICTOR,PPP1R15B,EEA1,YOD1,CCDC47,ZNF281,BIRC6,LCOR,SLC9A6,SNX16,GPCPD1,NR2C2,NAP1L1,SDCBP,MAP3K1,CDKN1B,GALC,ZBTB26,CEP350,CASK,KDM5A,RIOK3,DICER1,FNIP1,PHF6,CALM1,UHRF2,PTPRG,BACH1,HOOK1,WASL,EEF2K,IGF2BP3,PBX1,PPAPDC2,ERI2,TRERF1,COL1A1,GLTP,CCNJ,ZDHHC21,FRMD4B,TSPAN12,HABP4,COL3A1,RCC2,PBX3,RASGRP1,HOXA5,ING5,COL1A2,PDGFRA,LRP4,KCNQ5,HOXB7,IGDCC4,GATA6,HMGA2,EPHA7,…	SLC9A6,AQP4	5	miRanda,miRDB,miRBase,pictar,pita
76	hsa-miR-342-3p	RICTOR,OSBPL8,CPEB4,BIRC6,RMND5A,ARMC8,DDX3X,CDC27,KLF6,SGMS2,CTBP2,E2F3,NBEA,ENC1,FAM122B,EP300,BTN2A1,FAM53C,ZNF462,GSTA4,KDM6B,PPP3R1,YIPF4,UBE2D2,TANC2,UBN1,ID4,MRFAP1,ZDHHC9,KIAA1462,DDX50,PDGFRA,ARID1B,WDR77,SLC6A8,ENSA,CPSF7,FAM192A,NSD1,DTNBP1,DNM3,ADRB1,SOX6,MINK1,CACNA1C,SLITRK4,ELAVL2,GDA,ALKBH6,EDA,ATXN2L,TBX18,EPHA5,PAK7,HOXB8,MYLK2,FAM208A,ILDR2,OSER1,WBP1L,CPLX3	SLC6A8,CACNA1C	5	miRanda,miRDB,miRBase,pictar,pita
77	hsa-miR-660-5p	MIER3,NR3C1,KLF3,GALNT7,HNRNPU,LAMP2,PHIP,KIAA0947,HIF1A,DNAJA2,FAM60A,XPOT,APOOL,BAG5,NBEA,KBTBD8,STX16,ABAT,IRS1,ZBTB34,KIAA0247,SEC22C,HIPK1,EPAS1,SON,VDAC1,PCDH9,APLP2,ICK,TMEM70,TOX,LIMK2,TANC2,YTHDF1,SEMA6D,SDC1,JPH1,RAP1A,ZNF503,CDH13,MAP1A,NPAS3,PDE7B,DYRK1A,ARHGAP36,ESR1,TFAP2B,HAO1,UNC79	VDAC1	5	miRanda,miRDB,miRBase,pictar,pita
78	hsa-miR-425-5p	SCAMP1,SMARCA5,CAB39,PAFAH1B1,TM9SF3,SYNCRIP,MAPK6,ARIH1,DYNC1I2,PDCD10,DEK,MAN1A1,CREBZF,RNF11,GNAI1,FOXJ3,AP3M1,LARP4B,CDC5L,ITPR1,GLCCI1,MEF2C,PDS5B,ZBTB34,CPEB2,TERF1,MSL2,DICER1,SRSF11,ARHGAP21,UBQLN2,BCOR,MLLT3,PTEN,OCRL,SH3RF1,KLHL13,AFF4,DNAJC27,DIP2C,THRB,ELOVL5,ATP5G3,SERPINE1,PHF21A,RNF145,ZNF608,IFFO2,GAD1,ZNF423,TMEM42,BCL6B,AMPH,PABPN1,RYR2,DYRK1A,GRIA3,HDLBP,TFAP2B,GRM1	ATP5G3	5	miRanda,miRDB,miRBase,pictar,pita
79	hsa-miR-149-5p	CDK17,CSGALNACT2,STX6,CCDC6,USP10,LOX,BCL2L11,PI4K2A,EXT1,CREBL2,APPL2,TGFB2,SLC11A2,MARCKSL1,YWHAZ,BTG2,FRMD4A,BCL2L2,OXSR1,TNPO1,SLCO3A1,TMEM165,RAP1B,TMEM50B,UBTD2,ATP2A2,UBFD1,VLDLR,KIF2A,IFFO2,AMOTL2,KIAA2026,REPS2,FOSL1,SOCS6,PTPRK,YKT6,TCF12,PDGFRA,TNFRSF19,ARHGAP19,CCNI,TEX261,UQCC,CLCN5,EPHB3,LONRF1,DLL1,CYB5B,NFIX,SEC24C,ZBTB2,CTCF,TMEM135,CBX1,FAM104A,FKBP1B,KHSRP,FBXL16,LUC7L3,NTRK2,S…	SLC11A2,TNPO1,SLCO3A1,ATP2A2,CLCN5,SEC24C,KCNK5	5	miRanda,miRDB,miRBase,pictar,pita
80	hsa-miR-148a-5p	G3BP2,STAG2,RPS6KB1,RNF38,TMED7,CCDC6,PPP2R5E,SPTY2D1,PHTF2,RNF111,PDLIM5,LSM14A,UBE3A,SUV420H1,FAM13B,ZC3H14,ETF1,MAP4K4,SETD2,SESTD1,USP3,C6orf62,TMEM123,TLE4,GRSF1,OGT,NFIB,GTF2E1,VANGL1,MET,GNB1,TSC22D2,ABI2,PACSIN2,WNT5A,CXorf23,SP4,KIF13A,FLRT3,CHIC1,ANK2,ACTG1,GOLGA1,SIX4,NOVA1,SCN9A,PPARGC1A,ELAVL2,ATG16L1,ZKSCAN2	TMED7,KIF13A,SCN9A	5	miRanda,miRDB,miRBase,pictar,pita
81	hsa-miR-181c-5p	EXOC5,YTHDF3,MIER3,G3BP2,NAA50,CREB1,LMBRD2,LARP4,ARFGEF2,SCOC,CAPRIN1,BCLAF1,RAD21,RNF6,COPS2,RPS6KB1,UBL3,SLK,DCUN1D1,ANKRD13C,KPNA4,ARIH1,NR3C1,SIRT1,ZNF654,MTF2,RPS6KA3,TMEM64,ATP2B1,TBL1XR1,ATG5,NEK7,CHD1,TM9SF3,AHCTF1,CPD,CUL3,PHF3,SRPK2,PHTF2,KLF3,NIPBL,CDYL,ABHD13,DEK,PPM1B,BRWD1,DDX3X,GPBP1,MBNL2,NCOA2,CPSF6,KPNA1,SLC38A2,TGFBR1,CREBL2,GLS,NNT,AGFG1,MPP5,PCNP,OSBPL8,SYNCRIP,SEC24A,USP15,…	ATP2B1,SLC38A2,SEC24A,ATP11C,SLC25A36,TNPO1,ATP1B1,ATP8A1,KCTD10,SLC25A37,ATP2A2,KCNMA1,SLC25A27,SLC25A25,SEC24C,ANO1,KCNK10	5	miRanda,miRDB,miRBase,pictar,pita
82	hsa-miR-191-5p	ZNF148,AMMECR1L,TJP1,OXSR1,AMMECR1,RNF139,TAF5,CEBPB,TMOD2,CCND2,NRCAM,WIZ,MAP3K12,PLCD1,MAPRE3,NEURL4,ATP2B2		5	miRanda,miRDB,miRBase,pictar,pita
83	hsa-miR-486-5p	PUM2,ARHGAP5,TXLNG,PTPN12,TWF1,TOB1,BTBD3,BTAF1,PIK3R1,PPP3CB,ARMC8,SNRPD1,SRSF3,RBBP6,H3F3B,ANKIB1,REV1,FOXO1,PTEN,MXI1,CELF2,TSC22D2,STK4,PLAGL2,CADM1,AFF3,MARK1,ST5,DYNLL1,FGF13,PDZRN3,NCOA6,C8orf59,COPS7B,SLC10A7,IRX5,GABRB3,FGF9,ATXN7L3,DOCK3,SMOC1,BCORL1,SP5,CNTNAP4,DCC,C19orf73,SLC12A5,NEUROD6,ABHD17B,CREBRF,TENM2	SLC10A7	5	miRanda,miRDB,miRBase,pictar,pita
84	hsa-miR-200b-3p	MIER3,GABPA,SCYL2,CCNT2,MTF2,COPS2,PAPOLA,ZFX,PSIP1,APPL1,RPS6KB1,SCOC,PHTF2,CSNK1G3,CCDC82,HS2ST1,SRSF1,FUBP1,IPO7,PCNP,SMARCAD1,MAP4K3,FAM126B,TBL1XR1,ZEB1,GABPB1,KIAA1432,USP25,KIAA1468,PRKACB,SPIN4,SYNJ1,YOD1,ZNF148,ASCC3,ZNF655,RSRC2,ZHX1,SMARCA2,MBLAC2,MTMR6,ZNF326,ZWILCH,PHF6,NIN,HNRNPD,UBQLN1,RNGTT,BTF3L4,HNRNPU,THAP5,ZNF217,RHOT1,TRIM24,PDS5B,C21orf91,ZNF711,ASPH,ANLN,NRIP1,CCNE2,ATP2C1,…	ATP2C1,SLC4A1AP,CUTC,ATP6V0A2,SLC39A14,KCND2,CACNA1C,SCN2A	3	miRanda,miRDB,miRBase
85	hsa-miR-744-5p	LYPLA2,LRP3,TBX1,IQSEC2,HS6ST1,SNCB,TNFRSF4		5	miRanda,miRDB,miRBase,pictar,pita
86	hsa-miR-193b-3p	LAMP2,ETV6,ZC3H11A,ETV1,RUNX1T1,DUSP7,STX16,KIAA0430,SON,CNBP,WDR82,FAT4,PHF15,SCYL3,SIX4,CLOCK,FHDC1,AP2M1,KIAA1549L		4	miRanda,miRDB,miRBase,pictar
87	hsa-miR-590-3p	YTHDF3,SPOPL,MIER3,USP38,CDC73,AZIN1,ADAM10,AGPS,EIF3J,PAPOLA,PRPF4B,ZNF146,GABPA,WAPAL,PAIP1,LARP4,NFYB,OXR1,CREB1,ARL5B,SYNCRIP,CDK17,CAB39,SMEK2,UCHL5,CFL2,RAD21,RANBP2,PRPF40A,ANP32E,SOCS4,UBR3,MANEA,SMAD2,UBL3,SNX13,KPNA4,ATF2,DR1,LYPLA1,CGGBP1,ZMYND11,COMMD8,MAPK6,C2orf69,NXT2,SIRT1,CUL3,TM9SF3,IMPAD1,FMR1,CNOT6,DDX46,APPL1,PPM1B,PRKACB,ARHGAP5,AGFG1,RB1,THAP1,ATP2B1,RBM12,STAM,SRPK2,MAPRE1…	NXT2,ATP2B1,SEC24A,ATP2C1,SLC9A6,SLC19A2,BTBD10,SLC35B3,ATP8A1,ATP8B2,SLC10A7,SEC61A1,VTI1A,SLC4A4,KCTD5,SCN9A,SLC26A7,SLC9A2	5	miRanda,miRDB,miRBase,pictar,pita
88	hsa-miR-1307-5p			3	miRanda,miRDB,pita
89	hsa-miR-24-3p	ZBTB44,ZNF654,ATAD2B,KIAA2018,YOD1,PIM1,KLF6,TRIM33,PVRL2,SNX13,RC3H1,MBOAT7,PAK4,HIP1R,RAP2C,RAPGEF2,DYRK2,MXI1,RASA1,SLC19A2,TMEM161B,ZNF217,GBA2,AVL9,DUSP8,BCL2L11,ZXDC,PTPRF,PHF20L1,WDTC1,CNOT6,MIDN,PER1,CMTM4,OTUD5,NEDD9,TBC1D22B,DLGAP4,TOP1,RNF138,ATP13A2,PER2,SP1,PTGER4,SNN,FURIN,SLC12A6,APPL2,HIC2,PLCL2,MARCKSL1,RAP1B,LMBR1L,DENND4B,PLOD2,STC2,OGT,KIAA0226,RGL2,RANBP10,ZXDB,IFFO2,ACVR1B,D…	SLC19A2,ATP13A2,SLC12A6,VTI1A,SLC39A3,KCTD21,CACNB1,KCNK2,TRPM6	2	miRDB,pictar
90	hsa-miR-6716-3p	MEIS2,PRDM10,TCF7L2,ATXN7L1,ZNF780A,NUDT3,TKTL1,TSPAN9,RPS10-NUDT3		1	miRDB
91	hsa-miR-431-5p	ZEB1,ZNF644,API5,SOCS6,HIPK3,SPTBN1,SELT,MSI2,UBE2D1,COL12A1,SORL1,GPC6,NR3C2,CAMTA1,NRCAM,PTPRF,YLPM1,KCNJ2,ALG9,NR4A3,ZNF684,PITPNA,EPB41L1,CD69,ALG8,CD34,ESRRG,NETO1,DLX3,CHODL,LHX8,C1orf94,CLDN19,STX5	UBE2D1,KCNJ2,CLDN19	5	miRanda,miRDB,miRBase,pictar,pita
92	hsa-miR-28-5p	LMBR1,ATXN1,MAP3K3,YPEL3,TGM2,IMPDH1,EZH1,IKZF4,HOXA1,UNK,ATRNL1,MORF4L2,NNAT,GRIA4,CCDC71L,KAT6A		5	miRanda,miRDB,miRBase,pictar,pita
93	hsa-miR-502-3p	SNX13,PAFAH1B1,CCDC50,PPP3CA,NRBF2,CBLL1,RCOR3,CSDE1,RBMS1,SRSF3,ZC3H12C,BCOR,NCOA4,KRAS,WDR33,FOS,SEPT8,NONO,CLDN11,SCN3A,RAI2,KIAA1522,SCN2A,NEFM,COL10A1,ARPP21,GRIA1,MYCN,KCNA1,DRD1,ZIC4,HNRNPDL	CLDN11,SCN2A	5	miRanda,miRDB,miRBase,pictar,pita
94	hsa-miR-331-3p	GNB2,AP2A1,TBC1D10B,SLC25A1,MINK1,PPP2R5B,B4GALT2,ANKRD13B,DNAJB5,SEC61A1,SNX17,ZNF609,SEMA7A,RAB5B,PABPN1,MBD6,ZNF513,RARG,NRP2,FNDC4,PHC2,SOCS1,VPRBP,USP2,PHLPP1,RAF1,KSR1,TSPAN18,GNAZ,STK36,NBEA,SRC,STRA6,CRIM1,DUSP5,BZRAP1,HOXC4,CASK,IGLON5,LRCH1,RIC8B,SLC10A7,ANKRD34A,CPSF2,SYN2,THSD7B,CNTNAP4,FAM78B,CREBRF	SLC25A1,SEC61A1,SLC10A7	5	miRanda,miRDB,miRBase,pictar,pita
95	hsa-miR-21-3p	FYTTD1,CDK17,LIN7C,BCLAF1,CGGBP1,AMD1,DCUN1D4,SOCS5,UBE2K,SCAMP1,SLC39A6,CBFB,SRSF1,GNAI3,NFYB,SEH1L,MTF2,RAB18,UBR5,ARIH1,SLC25A32,RNF146,APPL1,RBM12,NEDD1,ATP2B1,HS2ST1,ASCC3,CDC27,FXR1,CANX,DR1,UBR1,IPO5,SHPRH,MAP4K3,C2orf69,DNAJB4,MAP2K4,SUMO1,STK38L,RSRC2,ST13,PHF20L1,CREBL2,CBLL1,EPC2,YWHAQ,CYLD,CCDC117,SOS2,KIAA0430,ZNF217,FRYL,TOPORS,SSX2IP,ATP11B,ZYG11B,UBXN7,PPP1R2,PPP1CC,RYBP,SRSF2,IQG…	SLC39A6,SLC25A32,ATP2B1,ATP11B,SLC4A7,MIA3,SLC35B3,SLC44A1,SLC25A17,SEC16A,KCNMA1,TAP1,SLC15A1	3	miRanda,miRDB,miRBase
96	hsa-miR-148b-3p	CFL2,IL6ST,BTBD3,RASSF8,PDE4D,PTEN,BCL2L11,FBN1,JARID2,FAM178A,ZFYVE26,ITGA5,KIAA1217,AKAP1,PTPRD,STARD13,HECW2,CNTN4		4	miRanda,miRDB,miRBase,pictar
97	hsa-miR-576-3p	PHYH,FAM91A1,FGL2,ATP2A2,EFCAB2,MRPL43,BSN,RGS6	ATP2A2	4	miRanda,miRDB,miRBase,pita
98	hsa-miR-101-3p	USP38,PANK3,PRPF4B,TIA1,CCNT2,CDYL,SPRED1,RAB1A,DR1,SYNCRIP,SLC39A10,DDX3X,FRYL,LCOR,RAP1B,SLC12A2,TMEM161B,ZSWIM6,CCDC88A,NLK,TCF4,FBXW7,TET2,PDS5B,BDP1,REV3L,RRM1,UBE2A,OTUD4,ICK,KBTBD8,ANKRD17,BICD2,ZNF532,KLF6,EZH2,RBBP7,SASH1,CTCF,PTGS2,CDH11,BCL2L11,CPEB3,PIKFYVE,KIAA1244,FOS,LRCH2,CBFA2T2,POGZ,FBN2,SIX4,JDP2,MPPE1,HAS2,IFFO2,NOVA1,CTTNBP2,ARID1A,ZFP36L2,ASPN,ZNF746,CACNB2,GPR85,MORN4,CADM2…	SLC39A10,SLC12A2,CACNB2,SCN2A	4	miRanda,miRDB,miRBase,pictar
99	hsa-miR-4484	TRAK2,RAP2A,DDX17,ZSWIM6,APP,EIF4E,SEC22C,BAZ2A,ADCY3,SACM1L,RBPJ,FBXO34,KLHL29,MTHFD2,PABPN1,RPA1,MSRB3,R3HDM1,TAF4,ANO1,YBX1,SULT4A1,PITPNM2,HOXC5,IGLON5,MYCN,PTCH2,AGO3,SHC2,BCL2L2-PABPN1	ANO1	1	miRDB
100	hsa-miR-30d-3p	RAB8B,CREB1,ARPP19,CDC40,CSNK1G3,SERBP1,CAPRIN1,NR3C1,GALNT7,DNAJB14,C5orf24,UBE2J1,ARID4A,STK38L,MAPK6,C7orf60,UBE2G1,NUFIP2,CPD,FAM175B,PSIP1,RFX7,PPP2R5E,COL4A3BP,FXR1,TBC1D23,KLF3,CDC37L1,USP1,CANX,MBNL2,ELK3,DDX3X,DYRK2,GALNT1,SEMA3C,BIRC6,ANTXR2,FCHO2,APC,OSBPL11,ABHD5,SUV420H1,ZNF22,SH3GLB1,AP1G1,KIAA0232,SGMS2,YPEL5,C5orf30,RALA,PRKAA1,ERMP1,TMEM194A,FBXO33,ST8SIA4,MEF2C,NR2C2,PAPD5,ARF6,…	COL4A3BP,SLC25A33,SLC12A6,TNPO3,DLG2,SCN2A,RYR3,KCNK10	4	miRanda,miRDB,miRBase,pictar
101	hsa-miR-500a-3p	ZFX,NR1D2,WAPAL,KBTBD2,RAB21,DDX3X,ARMC8,CCDC6,DCTN4,PPP2R5E,JMY,CREBZF,RAB14,FBXW7,ZNF711,PDS5B,MYNN,LCOR,PHF17,SLC4A7,SATB1,HIPK1,ZRANB2,ABCC4,ELAVL2,SHPRH,CAMK4,CNKSR2,GPM6A,SOCS2,C5orf30,HLF,PPP3CC,GRIK2,HNRNPA0,KCNJ3,BTBD11,NFAT5,KLF9,RBMS1,NRF1,LPPR4,SCN1A,ZFHX4,ATL1,GRIA1,CA10,DLG3,CSMD1,DRD1,RAI2,FAM155B,KCNK10,KCNA1,ADAMTSL3,SP8,LIN54,CELSR3,PHOX2B,PRKCE,FOXG1,PPP4R1,PTPRJ,TP53INP2,PLXDC…	SLC4A7,ABCC4,KCNJ3,SCN1A,KCNK10,CACNB1,SEC24C	2	miRDB,pictar
102	hsa-miR-421	CTDSPL2,NRAS,RASA1,FAR1,RPS6KB1,PAFAH1B1,PAIP1,TSN,DNAJB14,TBL1XR1,IPO5,TOMM70A,XRN1,NIPBL,CNOT6L,ARHGAP12,SUV420H1,RMND5A,SOCS6,QKI,NR1D2,PIGA,UBE2B,EPS8,FNBP1L,HMG20A,TCF4,NDFIP1,AKT3,CHD2,CRIM1,ETS1,HOMER1,PLS3,BCOR,STRN3,MSL2,ZC3H12C,ANKRD17,ATAD2B,NCKAP1,ILF2,SP3,MGAT4A,FAM172A,NFIB,MEIS2,ARID4B,GPBP1L1,RAPGEF2,AFF4,PDE4DIP,PDE4B,CASP3,MYH10,EIF2S2,JARID2,CAMTA1,FCHSD2,SPRY1,NR3C2,MAGED1,FAM…	SLC25A24,SLC10A7,SLC4A4,CLDN11,VAT1L,CACNA1C,CACNB4,PIEZO2	5	miRanda,miRDB,miRBase,pictar,pita
103	hsa-miR-181a-3p	FAM122B		4	miRanda,miRDB,miRBase,pictar
104	hsa-miR-374b-5p	YTHDF3,GABPA,ADAM10,CAND1,SHOC2,SGPP1,ANKRD13C,CHM,FMR1,PPM1B,EEA1,MAP4K3,AMD1,NR3C1,DENND4A,C16orf72,RC3H2,MAPK6,ZBTB10,ASCC3,AGL,OSBPL8,NIPBL,RSF1,CAPZA2,DR1,ZFR,SRPK2,PUM2,KLF3,QKI,PIK3C2A,KIAA1468,SEC63,STYX,MBNL2,RNF38,RAP1B,EIF3A,MAP3K2,TMEM161B,ZNF217,FNDC3B,UBE3A,BUB3,SKIV2L2,CPEB4,TRAPPC8,ZSWIM6,TMEM194A,CEP350,CLIP4,C11orf58,PCNX,FGD6,SERTAD2,SPRY2,TCF12,TNPO1,HSPA4,ITPR1,SETD2,MED13,FN…	TNPO1,CLCN5,CACNB2,DLG2,SLC38A3	5	miRanda,miRDB,miRBase,pictar,pita
105	hsa-miR-874	RAB15,RNF44,GLDC,FMR1,ESR1,BUB3,PCDHAC1		4	miRanda,miRBase,pictar,pita
106	hsa-miR-196b-5p	RANBP2,LARP4,RDX,CPD,NRAS,ZMYND11,RICTOR,MAP4K3,EEA1,CCDC47,BIRC6,PPP2R5E,PPP1R15B,SMC3,SNX16,ZNF281,SLC9A6,GPCPD1,NAP1L1,LCOR,MAP3K1,SDCBP,CASK,NR2C2,GALC,ZBTB26,CDKN1B,KDM5A,PHF6,DICER1,RIOK3,CEP350,CALM1,UHRF2,ERLIN2,FNIP1,PTPRG,PBX1,EEF2K,IGF2BP3,WASL,PSMD11,HOOK1,BACH1,ERI2,PPAPDC2,ZDHHC21,TRERF1,FRMD4B,COL1A1,TSPAN12,RCC2,CCNJ,HABP4,PBX3,RASGRP1,COL3A1,ING5,HOXA5,COL1A2,PDGFRA,LRP4,MANEAL,H…	SLC9A6,AQP4	5	miRanda,miRDB,miRBase,pictar,pita
107	hsa-miR-5701	OXR1,RB1CC1,TRIM23,SLC30A5,ATRX,UBE2W,ERBB2IP,BMPR2,PDP1,VAMP4,DENND4A,NUS1,ZBTB44,QSER1,CDKN1B,FAM175B,HSPH1,SMURF2,COG6,DYNLT3,GIN1,YOD1,TNPO1,STRN3,ZNF780A,AEBP2,AKAP11,ELK3,WASL,EIF3A,TMEM170A,LTN1,TWF1,HIGD1A,ARID2,NHLRC3,ANP32E,ZNF75D,SKAP2,NFIB,PDIA3,PXK,ZEB2,C2orf49,PIGN,TSHZ1,UHRF2,RAB27B,UBE2D3,OPN3,CACYBP,ATP1B1,UBFD1,MYH10,B3GALNT1,TRA2B,RALGAPA1,ITSN2,STK39,PITPNB,PSMA1,ADPGK,TOPBP1,…	SLC30A5,NUS1,TNPO1,ATP1B1,LAPTM4A,CHAC2,SLC25A24,SLC22A23,ATP6V0D1,KCNJ16	1	miRDB
108	hsa-miR-664a-3p	RB1CC1,ZNF148,MED13,PJA2,YTHDF3,CDC73,RPS6KB1,OSBPL8,AHCTF1,FAR1,ARFGEF1,DMXL1,APPBP2,SAMD8,RC3H1,SSFA2,ARID2,ZMYND11,IPO7,GPBP1,AGFG1,KCTD9,INO80D,QSER1,PWWP2A,YY1,ADD3,KLHL2,CRY1,ANKIB1,PTPN4,FOXJ3,KCMF1,ARID4B,SPIRE1,FBXO21,ARMCX3,ANKRD28,ZC3H12C,PTER,AKIRIN1,FBXO33,WDR20,TCF7L2,BTBD3,ARMC8,SSR1,RBM26,LPP,CSDE1,KLF12,GPCPD1,LONRF1,PRKAA2,KCTD12,PDE4D,ARHGEF3,MAP1B,CHIC1,ERMP1,CYBRD1,FAM60A,KIA…	KCTD9,KCMF1,KCTD12,SLC4A4	2	miRDB,pictar
109	hsa-miR-203a	ZNF148,NUFIP2,RSF1,PIK3CA,YTHDF3,PPP1R12A,RICTOR,CTDSPL2,ATP2B1,UBR5,SOCS5,CSNK1A1,RFX7,KDM6A,MBNL1,ZNF292,OSBPL8,ZNF654,BPTF,ATF2,PHIP,ARID2,BBX,MTF2,PPM1A,ATRX,APC,PUM1,FAM126B,NAA50,RNF38,ZNF281,LCOR,RAB8B,RPS6KA3,TNRC6B,TRIM33,CAB39,RBM27,ZMYM4,PNPLA8,PPM1B,FMR1,KLHL15,AZIN1,NR2C2,TCF4,YME1L1,UBR1,DDX3X,CPEB4,ZYG11B,CAPRIN1,APPL1,PBRM1,USP8,HNRNPR,PCNP,CLASP2,LMBRD2,FAM76B,UBE2D3,MBNL2,IPO7,P…	ATP2B1,TNPO1,KCTD9,ABCE1,ATP6V1A,SLC12A2,SEC24D,SLC4A4,VTI1A,SLC39A9,SLC22A23,VAT1,SLC1A2,VDAC3,KCND2,SLC24A1,LRRCC1,SLC25A23,SEC61G,SLC10A3,ATP5G3,KCNN3,TRPV3	1	pictar
110	hsa-miR-107	CAB39,ATP13A3,PRPF4B,C16orf72,SLAIN2,ARIH1,RPS6KA3,MBNL1,RNF38,DCUN1D4,CHD1,NUP50,PPP6C,KPNA1,QKI,AGFG1,CSNK1G3,GALNT7,ZBTB10,ZNF654,RSBN1,PIK3R1,ARF6,KIAA1033,TWF1,EIF5,UBR3,GOPC,PTPLB,SYNJ1,NOTCH2,LCOR,CAPZA2,RAB11FIP2,RAP2C,RAB10,DICER1,FBXW7,GPCPD1,RNMT,ZMYM2,TNPO1,LATS2,ZHX1,CDC37L1,PTPN4,ARMC1,UPF2,CASK,ITPR1,SGMS2,FNBP1L,ARMC8,TGFBR3,NFAT5,AMMECR1,OGT,KIF21A,GLUD1,AFF4,PDCD10,DENND1B,PPIP5…	ATP13A3,TNPO1,CACNA2D1,SCN2A,SLC26A7,SLC35G1	5	miRanda,miRDB,miRBase,pictar,pita
111	hsa-miR-361-3p	VAMP2,ATXN7L3,PPP2R5B,WASF2,LDB1,EIF4G1,ZNF282,FBXL19,GIT1,RGL2,EMP1,RC3H2,CDC42BPB,SETD1A,PFN1,POU2F2,PPP1R10,SOX13,TGFBR3,ZDHHC9,EFNA3,PODXL,NCOA1,PPP3CA,CAMK2B,KDM5C,NFAT5,TSPYL2,CASK,GGA1,BAI2,TRAF3,GIGYF1,SPRY4,MLLT3,AAMP,KCNMA1,ELK1,TP73,SRSF5,PDAP1,SMG1,ENSA,ATP1A3,NAPG,NLGN2,ASTN2,IL13,NTNG2,ELOVL2,MAG,AJAP1,CPEB1,SLC4A8,TMEM35,SIGLEC5,GSE1	KCNMA1,SLC4A8	5	miRanda,miRDB,miRBase,pictar,pita
112	hsa-miR-340-5p	SERBP1,PRPF40A,API5,NR3C1,NDFIP2,PSIP1,NPTN,CCNG2,RNF146,TNKS2,RBM7,SMAD5,PDIK1L,USP25,ITGA6,PTBP2,KRIT1,EIF5A2,PDLIM5,SKP2,MAP3K1,TCF4,NCOA3,LCORL,MAP4K4,MSRB3,OGT,SECISBP2L,ANKRD28,NFE2L2,SHCBP1,MEIS2,OTUD4,ARL4C,NFE2L3,SMAD7,ASB7,AFF4,PBX1,HIPK1,TSHZ3,KIAA1462,SENP5,FIGN,MAF,SLC2A13,DMD,LMO7,PLCB1,B3GALNT2,BRD1,SUMO4,ADAMTS5,HGF,RPGR,HOXA5,SYT1,C3orf58,RIC8B,ARID1B,HOXA1,NRF1,HECW2,NOVA1,ARID1…	SLC2A13	5	miRanda,miRDB,miRBase,pictar,pita
113	hsa-miR-129-1-3p	GNA13,RAB8B,GMFB,AZIN1,PPP6C,WDR26,SLAIN2,KPNA4,BZW1,TM9SF3,NR3C1,PTAR1,FEM1C,TMEM64,RAP1B,STX6,BIRC6,PHTF2,RALGAPB,RB1,PHF20L1,MAP3K1,RCHY1,FRYL,TMF1,EGLN1,USP25,HNRNPU,RFX7,SRPK1,SACS,SNX6,KDM3B,ADO,USP32,HSPH1,BNIP3L,H3F3B,HNRNPA3,NFAT5,NPTN,HMGCS1,SESTD1,ZNF451,KLHL28,ASB7,DCAF10,MED1,NUP98,PRPF39,FNBP1L,TMEM181,PAIP1,PIKFYVE,HECTD1,SPCS3,PTGER4,RHOBTB1,RASAL2,KLHL9,TRIB1,NUCKS1,E2F5,GPD1L,RO…	SLC16A14,VTI1A,SLC24A2	2	miRDB,pictar
114	hsa-miR-27b-5p	MIER3,SERBP1,ZHX1,GLCCI1,SLC35A1,LCOR,STRBP,MED13,FBXW7,ZEB2,NFAT5,ZFP36L1,PRKAA2,GOSR2,SERAC1,NRP2,STC1,DTNA,FOXP2,NCAM1,EYA1,LIN28B,ACSL6,LEP,ZNF28	SLC35A1	5	miRanda,miRDB,miRBase,pictar,pita
115	hsa-miR-489	COPS2,ATRX,MYO5A,JAG1,MITF,SLC2A13,XKR4	SLC2A13	4	miRanda,miRBase,pictar,pita
116	hsa-miR-3651	PRRC1,USP25,MED13,TMEM161B,PHTF2,PRPF40A,STARD4,TSC22D2,USP32,PMAIP1,SEC23IP,SEC63,EIF2AK3,KRAS,ARGLU1,NR2C2,DCP2,SON,RIMKLB,ITSN2,SLC7A11,PPP2R3A,KLHL20,SPIRE1,USP13,TMED7,TC2N,ST6GALNAC3,ZDHHC9,CDC5L,NBEA,HEY1,RILPL1,GK5,SLC35E1,FNTB,PRKCA,FRMD3,MPZL2,CAMK2N1,LYN,PIM3,FAM69A,ATP6AP2,SPATA5,PARD6G,TCEA1,ANKRD33B,DSEL,RPGR,PLA2G4C,KDM4B,FEZ1,ATXN3,ANKRD18A,FBXW8,LRRC61,SLC25A21,F5,TMLHE,SBK1,LARP…	TMED7,SLC35E1,ATP6AP2,SLC25A21,ABCD2,CACNA1G	1	miRDB
117	hsa-miR-501-3p	KBTBD2,KPNA4,SNX13,PAFAH1B1,ZMYM4,KCTD9,CCDC50,PPP3CA,PPP2R5E,FAM126B,SHPRH,FNBP1L,RCOR3,CBLL1,NRBF2,NR1D2,CSDE1,TMEM65,TJP1,PHF17,SEMA3C,ZRANB2,GTF2H1,JHDM1D,RBMS1,BCOR,SRSF3,ZC3H12C,STIM2,NCOA4,PPP3CC,KRAS,RAI14,WDR33,DAPK1,PCDH9,GPM6B,PSMD11,DCLK1,ATL1,FOS,SEPT8,NONO,FBN2,RCC2,ADAMTS3,AHR,KDM4A,ZFHX4,GAN,BCL7A,CLDN11,SCN3A,EML6,ELAVL2,CCDC3,RAI2,KIAA1522,HOXD10,ADCY2,SCN2A,PPP2R2C,NEFM,COL10A1…	KCTD9,CLDN11,SCN2A	5	miRanda,miRDB,miRBase,pictar,pita
118	hsa-miR-210	BPTF		4	miRanda,miRBase,pictar,pita
119	hsa-miR-335-5p	NAA50,WAPAL,UBE2G1,PPP6C,RASA1,ACTR2,FMR1,ZMPSTE24,RB1,GSPT1,RSBN1,KLHL15,ETF1,SMARCA2,ZRANB1,ZHX1,ZNF654,NUCKS1,CALU,DNAJA1,SREK1IP1,SEPHS1,ARHGAP12,CEP350,FAM107B,EIF4A2,KDM2B,SGMS2,AP3S1,TTK,CRIM1,DAAM1,SNIP1,PCNX,TMEM57,UBE2H,PSD3,SECISBP2L,RNF141,SON,MET,LONRF1,RBFOX2,ROCK1,ARPC5L,NAA25,KLHL28,TPST1,CHFR,LPHN2,PCDH9,PRKAA2,MAP2,MLX,IGF2BP2,FLT1,ADAM19,ADCY3,PLOD1,FAM134C,NR4A3,KDM4C,HLF,B3GN…	TPST1,SLC45A3,SCN2A	5	miRanda,miRDB,miRBase,pictar,pita
120	hsa-miR-200a-5p	MIER3,RAB1A,UBR3,STAG2,PPP1CB,NAMPT,QKI,UBE3A,CRLF3,WTAP,MAPK9,ITGA6,IRF2BP2,ZBTB34,TRPS1,SGK1,ZC3H12C,SP3,KLF6,PAPOLG,THBS1,UBQLN2,KLF9,DLC1,CHD7,WHSC1,FOXC1,SEPT8,WNK1,FLRT3,FGF13,UBFD1,SRSF6,CD36,INADL,NOVA1,CXCL12,SLC25A4,LMTK2,PAX6,HAPLN1,HTR2C,FAM160A1,RANBP3	INADL,SLC25A4	5	miRanda,miRDB,miRBase,pictar,pita
121	hsa-miR-561-3p	CDC73,SCYL2,PPP4R2,DNAJB14,DCUN1D1,CREB1,MIB1,ADAM10,HSPA13,TMF1,NUFIP2,ARHGAP5,LYSMD3,SPAST,TMED7,SIRT1,PAPOLA,ZNF148,BCLAF1,CUL4B,PPM1B,PNPLA8,RNF138,FMR1,SMARCA5,FYTTD1,GMFB,ACAP2,ABHD13,EPS15,VPS37A,ANKRD13C,COPS2,GOLT1B,NEK7,SMEK2,FBXO30,FAM199X,SCAMP1,TIA1,KPNA4,NIPBL,ZFX,EFR3A,RFX7,C16orf72,ZBTB41,NR3C1,USP8,C5orf24,TROVE2,KCTD9,RSBN1,RPS6KB1,TGFBR1,ZBTB10,SLC30A7,ARPP19,ARIH1,ITCH,PPP1CB,…	TMED7,GOLT1B,KCTD9,SLC30A7,SLC35A3,SLC33A1,ABCE1,SLC39A10,TMEM38B,ATP11C,CLDND1,KCTD3,SLC4A7,SLC12A2,MAGT1,SLC35A5,SLC35A1,SLC44A1,PKD2,POMP,MITD1,ATP8A1,ABCA5,CHAC2,SLC36A4,SLC30A4,SLC25A24,SLC6A6,ATP6V0A2,SLC46A3,XK,SLC7A2,ABCG2,SLC25A15,SLC4A4,SEC61B,CHAC1,KCNN2,SLC18A2,ABCC9,NIPAL1,KCNJ16,ATP5SL,SLC12A1,SLC24A2,VMP1	1	miRDB
122	hsa-miR-484	TGFBR3,YTHDF3,DENND5A,M6PR,TRPS1,SNN,PTGER4,HIPK1,ZFYVE1,CRTC2,DAG1,KIAA1033,HIVEP2,PITPNA,SERTAD1,PNRC1,DPYSL2,TRIM33,MYCBP2,MTF2,DYRK2,PRPF4B,BCL11A,DCBLD2,HIC2,FAM134B,BCL7B,PTPRE,MINK1,MAP2,DACH1,RAF1,DOLPP1,CMPK1,HSPG2,KCNJ2,CCNL1,ACVR1B,MAP3K11,HOXA5,IPO11,BMP1,UNC45A,NFATC4,TNRC6C,ZNF667,DND1,FGF1,ELK1,ADAM33,EIF4G2,PCDH19,PRRT2,SP6,HLA-DOB,SLC6A1,SCN4A,FOXP3,DBNDD2,KMT2A,EMC6,ZNF322,XKR9,…	KCNJ2	5	miRanda,miRDB,miRBase,pictar,pita
123	hsa-miR-152	WAPAL,QKI,RNF38,RICTOR,UBR1,LBR,UBE2W,DMXL1,ZDHHC17,SYNJ1,CYB5R4,SESTD1,MITF,E2F3,MGAT4A,PRKAG2,FBN1,LTBP1,MED1,SBF2,SMS,PTEN,CHD9,MAFB,MYBL1,MAF,NME7,BCL2L2,SENP5,CNOT4,CHIC1,SULF1,MAP3K9,NDST1,C20orf112,MPPED2,NOVA1,DYNLL2,PPARGC1A,NCAM1,INHBB,ZFYVE9,DYRK1A,ITFG3,NPTX1,PRDM15,MNT,RORB,ESR1,HOXC8		4	miRanda,miRBase,pictar,pita
124	hsa-miR-532-3p	PTP4A1,ATP2B1,NIPBL,ALCAM,ARL6IP1,NRBF2,NLK,NPTN,EIF4G3,RIMKLB,HECTD1,DCAF6,LIMK2,PDE7A,CNBP,LBH,APH1A,WDFY3,PTPRK,DNAJB5,PEG10,STC1,MBD1,SMARCD1,DTX4,SRF,SUMO1,RAB9A,APP,TRIM13,STRADB,MMP16,BET1,MEPCE,CXCL3,HMGA2,VPS39,CYTH1,CYB561D1,TAF15,PDE7B,BZRAP1,RAB37,LIMK1,IQSEC2,CTNNA2,CSF3,PADI1,STMN4,NEDD8,NPAS4,ZIC4,LRRTM3	ATP2B1,BET1	5	miRanda,miRDB,miRBase,pictar,pita
125	hsa-miR-10a-3p	PDIK1L,NFIA,PCID2,RUNX2,APCDD1L		4	miRanda,miRDB,miRBase,pictar
126	hsa-miR-125b-2-3p	SRSF10,DHX15,GMFB,AMD1,DR1,PRKAR1A,HNRNPU,SMEK1,EIF3A,NPTN,EIF4A2,ARF6,RSF1,RSBN1,SMARCAD1,SEL1L,USP15,PNN,WEE1,GSK3B,PTPLAD1,PLEKHA3,CPEB4,SGCB,ZNF207,CNOT1,CALU,EML4,NUCKS1,ATXN1L,WBP5,DAZAP2,ANKRD27,RC3H1,PLK2,GOLGA4,SPTLC2,FBXW2,TMEM47,USPL1,FAM49A,WDR1,EVI5,FAM135A,SLC12A6,GPM6B,YIPF4,EFNA5,EGR1,MGA,ZFPM2,BLCAP,PTMA,SETD5,B3GALNT2,PSAP,C6orf89,QRICH1,ZFP36L2,HERC2,RPS6KA6,RAB6B,ZFHX4,GPR85,S…	SLC12A6	4	miRanda,miRDB,miRBase,pictar
127	hsa-miR-9-5p	FYTTD1,MIER3,SOCS5,OXR1,ASPH,ATF1,UBL3,ATL2,DCUN1D4,ARFGEF2,PDGFC,FRMD6,QKI,PCGF5,EDEM3,ABI1,STK38L,FNDC3B,PHTF2,RMND5A,ERBB2IP,SACS,ALCAM,CNOT6L,SIRT1,CCDC6,KCTD12,TGFBR2,MAP3K2,RHOQ,DR1,SGMS2,XRN1,SPAG9,VAMP3,PDCD6IP,MAP3K1,RNF19A,MEF2C,GSK3B,SMURF2,SNX16,FBN1,C21orf91,ZBTB38,NRBF2,C18orf25,CCNT2,HCFC2,RFX7,FAM107B,PIK3C2A,FRYL,SDC2,GLCCI1,STAM,GCH1,VCAN,UHMK1,SYNJ1,CPEB2,STK3,FAM126B,CRIM1,TNF…	KCTD12,SLC19A2,ATP11C,BTBD10,MAGT1,ATP8B2,SLC6A6,SLC39A14,SLC31A2,SLC35B3,KCTD10,SLC8A1,KCNJ2,SLC25A24,SLC39A9,VDAC3,SLC20A2,TRPM7,SLC44A5,CNNM2,CACNB2,SLC10A3,ANO1,KCNMB2,SLC50A1	5	miRanda,miRDB,miRBase,pictar,pita
128	hsa-miR-339-3p			5	miRanda,miRDB,miRBase,pictar,pita
129	hsa-miR-132-5p	SHOC2,USP10,PCDH9,HMGA2,INHBB		5	miRanda,miRDB,miRBase,pictar,pita
130	hsa-miR-5587-5p	RSF1,BBX,G3BP2,RC3H2,ATRX,UBXN7,CAB39,RAB14,SMAD5,PPP2R5E,CSNK1G3,SCOC,PUM2,SF3B1,SMARCA2,AKIRIN1,SP1,PPP6R3,GLS,CNOT7,ROCK2,MFSD6,NUS1,ZHX1,TCF12,SPRED1,GOLPH3,DYNLT3,NPAT,PIK3CB,C11orf58,TMEM65,HBP1,MAPK9,SMAD1,PDE7A,CD2AP,GNAI1,RBBP6,TTPAL,CELF2,CRTC3,DUSP3,PTGFRN,TRAF3,CYFIP2,ATG3,NAV2,RBM4B,ANK2,NSF,CTGF,ADAMTS5,ABCC5,PRKD1,MTMR14,PKDCC,STC1,LZTS2,STX1A,TRIM8,AP2M1,ABCC1,DPH5,CELF5,SLC6A1,CO…	NUS1,ABCC5,ABCC1	2	miRDB,pictar
131	hsa-miR-4699-5p	CAPN7,CGGBP1,NFYB,ETNK1,TM9SF3,TBL1XR1,TMEM168,PUM2,POT1,FAM199X,RB1CC1,PPP1R12A,PAFAH1B1,ARL5B,DPY19L4,FAM126A,ZFR,DDX46,MAPK9,IL6ST,IDE,CD46,ATRX,SGCB,SCRN3,TMEM161B,PWWP2A,PTBP2,UPF2,MTMR6,CCDC88A,AGL,AP1G1,HERC4,PDS5B,TMX4,PGGT1B,CNOT7,YIPF5,GTF2A1,STAU2,ST13,MSRB3,TM9SF2,COX11,SMG1,RASSF8,TRIM33,TPP2,UBR7,NECAP1,ZNF678,HSPA14,STX12,ZNRF2,EML1,LMBRD1,RIMKLB,ERO1LB,NF1,ULK2,FANCF,KRAS,MASTL,HP…	LMBRD1,SLC36A4,SLC41A2,CLCN5,SLC18A2,KCNJ6	1	miRDB
132	hsa-miR-4474-3p	MEF2C,TCF4,NR3C1,MBNL1,PXK,RHOQ,RPS6KA3,CD302,RBMS3,PIK3R1,DLC1,ZSWIM6,CADM1,NAB1,IL13RA1,RASSF2,PJA2,WIPF1,FNDC3A,TBL1XR1,DAB2,PAFAH1B1,MTUS1,SERINC3,TSHZ1,RNF144B,GAB2,MXRA7,TMEM47,DOCK5,CHD7,ENDOD1,YWHAZ,NBEA,PCDH9,SLC38A2,TNS3,RBPJ,HIP1,ST6GAL1,GNAI1,RAP1B,HIF1A,ANKRD44,IL6R,GUCY1A3,ZNF655,BCL11B,C1orf21,HS3ST3B1,RORA,CGGBP1,MGAT4A,ST3GAL1,AFF3,RB1,ATF6,BZW1,RAB27B,PARP8,IL1RAP,PDE7A,NF1,MEST…	SLC38A2,KCNE3,CLIC5,ANO1,SLC25A34,KCNIP4,TRPC5	1	miRDB
133	hsa-miR-378a-5p	STAC2,AMMECR1L,PTAFR,MAP3K11		2	miRDB,pictar
134	hsa-miR-128	MIER3,SPOPL,CTDSPL2,ARFGEF1,CREB1,NIPBL,SHOC2,RNF38,ZDHHC17,UBR5,KLF3,MAP4K5,FAR1,ZEB1,JMJD1C,MED13,RPS6KB1,TRIM23,NAB1,CPD,QKI,FRYL,MBNL2,RSBN1,NRIP1,TROVE2,DCUN1D4,ARL8B,FBXO30,CLCN3,TIA1,NAA50,CCNT2,BNIP2,DCUN1D1,TGFBR1,CCDC6,GALNT7,PIK3R1,CBFB,TAB3,MAPK6,SENP7,YWHAZ,KIAA1033,ZMYM4,GSK3B,ARID2,RYBP,SIRT1,FAM126A,SP1,APPBP2,MAN1A2,ARHGAP12,TMEM64,TNPO1,TCF4,PTBP2,TMX1,EFR3A,UBR1,MED1,ASPH,C7orf…	CLCN3,TNPO1,HIAT1,NUS1,SEC24A,VPS4B,NXT2,ATP8A1,CLCN5,ABCA1,KCNMA1,SEC61A1,TNPO3,SLC39A11,SLC22A23,CACNA2D3,VDAC2,ARHGEF11,SLC39A13,SLC38A4,AQP11,KCNK2,KCNK10	3	miRanda,pictar,pita
135	hsa-miR-4489	TACC1,ANKRD50,CPEB2,GPATCH8,WASL,MARK1,ATP11C,PRKAA2,KHDRBS1,FAM53C,DAB2,FBXO28,EMX2,FBRS	ATP11C	2	miRDB,pictar
136	hsa-miR-187-3p	FPGT,ABHD13,BRWD1,ZNF644,AGPS,COG5,CDK8,SLU7,NCOA2,MON2,FBN1,CREM,LTBP1,MAP9,NDUFB5,PTPRK,FLRT2,TSHZ3,PPP1R8,MRPL22,RBM4,SEPT8,ARL4A,CHD7,CTAGE5,C18orf56,RNF213,ADAMTSL1,EHMT1,NTF3,ARRDC1,CDY1,AGBL5,TKTL2,SEMA4G,RIT2,CCR6,OLFM3,RGAG1,CBWD6	COG5	3	miRanda,miRDB,miRBase
137	hsa-miR-17-5p	SPOPL,YTHDF3,FBXO28,RB1CC1,SHOC2,BNIP2,CTDSPL2,ABI1,ARID4A,CFL2,OXR1,CCNG2,REEP3,ZNF148,PAPOLA,ADAM9,NUFIP2,C7orf60,LYSMD3,KLF3,SOCS6,SSFA2,XRN1,UBE2W,HIAT1,CEP170,CUL3,RNF38,PTP4A1,SGMS1,PAFAH1B1,TMEM64,RNF6,RAP2C,CEP120,ZNF217,SLAIN2,FNDC3B,RSBN1,SPRED1,FRMD6,PHIP,TNKS2,FCHO2,ARHGAP12,SPTY2D1,PPP6C,FEM1C,SNX16,ANKRD13C,UBE2Q2,BMPR2,ZBTB41,MAP3K2,HIF1A,FBXL5,ELK3,C6orf120,RB1,WAC,CNOT6L,PPP3CA,K…	HIAT1,PKD2,ANO6,LAPTM4A,BTBD10,SLC40A1,ABCA1,NIPA1,KIF13A,SLC41A1,SLC16A9,SLC4A4,P2RX4,SLC22A23,SLC2A4RG,ARHGEF11,ATP1A2,SCN2A,SCN8A,KCNK10,PKD1,KCNJ10,SCN1A,TRPV6,SLC2A4	5	miRanda,miRDB,miRBase,pictar,pita
138	hsa-miR-140-3p	RAB8B,ZNF644,ATF2,RPS6KB1,SLAIN2,ARIH1,DCUN1D1,STAG2,ZNF24,ZDHHC17,SMARCA2,RICTOR,SIRT1,NRIP1,HSF2,WDFY1,KIAA1468,SLC5A3,RFX7,CCNT2,MARCH6,HBP1,RBMS1,SUV420H1,JAG1,KIAA0232,YWHAG,RNMT,AGL,MED13,MARCKS,TRIM33,SSR3,FBXO33,ATP1B1,TLE4,EIF5A2,ADAM17,BTG1,ARID2,NR2F2,WIPF1,MEIS2,RHOA,PTEN,KLF4,RBFOX2,ATXN7L3B,NUP153,DAZAP2,MKRN1,SLC7A1,PELI1,SON,SLC12A6,LPHN2,SNX7,USP34,GLG1,PTCH1,EPHA4,ZFPM2,MTSS1,PU…	SLC5A3,ATP1B1,SLC7A1,SLC12A6,SCN1A	5	miRanda,miRDB,miRBase,pictar,pita
139	hsa-miR-6084			2	miRDB,pictar
140	hsa-miR-1180			2	miRanda,pita
141	hsa-miR-10b-3p	PICALM,SLC33A1,ZMPSTE24,KPNA3,RMND5A,ECT2,CNIH,PTP4A2,NUP160,PUM1,PHF20L1,METAP1,CCDC117,TTC33,KRIT1,C11orf57,S100A10,KIAA2026,FGF13,SLC25A3,SH3D19,SLC16A4,KHDRBS3,VASH2,PLEKHM3,STC1,PLXNA2,GREM1,ADCY9,GTDC1,LMBR1L,MPPED2,CNTN3,EYA4,TIAM2,SALL1,RALGPS1,GLI2,PRAME,WNK4,HNF1B,LRRTM1,NR1D1,FAM133B,CREBRF,CD164L2	SLC33A1,SLC25A3,SLC16A4	4	miRanda,miRDB,miRBase,pictar
142	hsa-miR-30c-1-3p	SP1,HNRNPU,VEZF1,MARCKSL1,PTP4A1,SPIRE1,JAZF1,NAMPT,NID1,RNF24,ILK,ZFP91,FZD7,SEPT8,MEF2A,EIF4E3,TSHZ3,FAM117B,ITPR2,HOMER1,ARID4A,ARHGAP24,PELI1,DNM1L,HNRNPL,AKAP11,BCL9,AURKA,PER1,PDZD2,KLC2,ADD2,RBM4,COPS7B,ZNF416,PSENEN,SSR2,CTNND2,ZCCHC14,KCNK3,ZNF800,SNAI1,EBF3,NEFM,SEMA4G,GIGYF1,NAT8L,ATP1B4,FRMPD4,SYT6,PCDHAC2,C1orf105,BAHCC1,ATG9B,PCDHA9,MDGA2,PCDHA2,LRRTM1,PCDHA3,ACOXL,PCDHA6,TMEM151A,P…	KCNK3	4	miRanda,miRDB,miRBase,pictar
143	hsa-miR-584-5p	PTP4A1,PKN2,UPF3A,NF1		4	miRanda,miRDB,miRBase,pita
144	hsa-miR-4747-5p	MYH9,WBP2,VAMP2,ATG9A,DBN1,MKNK2,GDI1,FLOT2,BCR,ZDHHC5,PLEC,MECP2,AKT1,GLYR1,ARF3,TLE3,LARP1,CTDSP1,EHD1,TRIM8,AP1M1,TMEM127,ABR,TTYH3,CFL1,TBC1D13,CPSF7,CYB5R3,TNKS1BP1,MYADM,KCTD13,FOSL2,MINK1,LRP10,VASP,ZNF592,MGRN1,GANAB,ATP6V0A1,CTNND1,RAB5B,TMEM164,MICALL1,SUPT5H,NPLOC4,KPNA6,CRTC2,TP53INP2,C6orf106,MARK2,MADD,TMEM184B,SMARCC2,BRD4,NAPA,ATXN7L3,DCAF7,MAP4,ORAI1,CBX6,SLC48A1,FXR2,SMURF1,ALKB…	KCTD13,ATP6V0A1,ORAI1,SLC48A1,ATP2B4,UCP2,SLC7A5,BET1L,SLC25A39,SLC41A1,SLC27A4,SLC25A23,SLC25A22,SLC3A2,CTNS,SLC35E2B,SLC9A1,SLC25A25,SLC8A1,SLC7A8,SLC38A1,KCTD21,CNNM2,FLVCR2,CLCN4,ABCC5,SCNN1A,TPCN1,CACNA2D2,SLC39A3,VTI1A,KCNK5,KCNK3,ATP6V1F,KCNJ12,SLC37A2,ATP6V1C1,KCNN3,ATP1B2,DLG2,SLC6A17,CLPB,SLC25A44,SLC9A5,SLC25A42,SCN8A,SLC35E2,SLC26A9,SLC39A5,SLC22A8,SLC14A2,AQP2,ASIC1,PIEZO2	1	miRDB
145	hsa-miR-222-3p	SMARCA5,DCUN1D1,RAB1A,PAIP1,EIF3J,UBE2J1,CBFB,CREBZF,NLK,WDR47,ZEB2,PAIP2,CPNE8,HIPK1,MYLIP,NAA25,MYO10,RSBN1L,HECTD2,FOS,MARK1,TLE3,NRG1,CCDC18,PTPRZ1,MLLT6,ADAM22,USP27X,NRK		4	miRanda,miRDB,miRBase,pictar
146	hsa-miR-663a	PCDHA3,PCDHA5,PCDHA6,SCRT1,PCDHAC2,PCDHA2,PCDHA9,PRRT1,PPFIA3,PCDHAC1,IQSEC2,DPF1,PITX1,PITPNM3,ZNF385A,DYRK1A,NRARP,PCDHA1,ACKR6,PCDHA11,PCDHA12,PCDHA13,PCDHA4,PCDHA7		2	miRDB,pictar
147	hsa-miR-125a-3p	RPS6KA3,SEPT11,NPTN,NDFIP1,LARP4,KLF6,NLK,MAP1B,IRF2BP2,ERRFI1,PPP1CB,MAPK9,RAP2A,IFIT2,SH3BGRL2,TRIO,TSC22D1,LRRC8B,MAPK1IP1L,TRIP12,SLC8A1,YY1,NF1,MEAF6,SEC22A,FAM168B,CHIC1,PAPOLG,SEMA6D,NRG1,THUMPD3,ZC3H4,GANAB,FAP,FANCI,KIAA1324,GPM6A,MEX3C,BAZ2A,CLOCK,MARK2,PRDM5,FNDC4,MAPK10,SEC14L2,IL10,SNAP91,COL23A1,MAB21L2,TRPM3,HMP19,CCDC178,MSANTD2,SATL1,CCSER2	SLC8A1,TRPM3	5	miRanda,miRDB,miRBase,pictar,pita
148	hsa-miR-3662	EXOC5,SCYL2,MIER3,CTDSPL2,DNAJB14,GABPA,MIB1,CREB1,LIN7C,GNA13,CDK17,RB1CC1,TMEM30A,RAB18,SNX13,FAR1,RAB21,ETNK1,ARHGAP5,ZNF148,ARID4A,OXR1,EDEM3,PRPF4B,PPP1R12A,SLMAP,RAB8B,ATF1,ZNF654,C5orf24,FYTTD1,ARL5B,TRIM23,CSNK1G3,PPM1A,UBA6,ANKRD13C,TMF1,TIA1,SLAIN2,UBR3,NEK7,FAM199X,SEC23A,OSBPL8,EPS15,REEP3,UBR5,LYSMD3,MFAP3,GFPT1,XRN1,CD164,PAPOLA,MBNL1,TANK,CEP170,VPS37A,PTPN11,FMR1,RICTOR,STAG2,CEP1…	SEC23A,GOLT1B,COL4A3BP,SLC30A7,SEC24A,SLC39A10,SLC35F5,ATP11C,UBE2D1,TMED5,SLC4A7,CLDND1,COG5,ATP6V1A,SLC19A2,ANO6,PKD2,KCTD12,SLC16A1,SLC44A1,SLC16A7,ATP8A1,ATP1B1,ATP2B4,SLC41A2,SLC2A13,SLC30A4,SCLT1,ABCA1,KCNK1,SLC25A13,SCFD1,ATP8B1,SLC2A10,ATP5S,SLC25A16,SLCO3A1,TRAPPC10,ATP8B2,XK,SLC8A1,KCNMA1,ABCC5,ABCG1,SLC35E1,SCN9A,CLIC5,KCNAB1,SLC38A9,SLC22A23,ABCC9,SLC1A2,KCNJ15,AQP4,ABCD2,SLC25A25,SLC…	1	miRDB
149	hsa-miR-424-3p	SLC39A6,ZNF148,PUM1,NAA15,HNRNPK,CASK,LRCH1,HNRNPA0,SMAD7,FOS,ENSA,PPARGC1B,LRP1,EIF5A,OSR1,FOXG1	SLC39A6	4	miRanda,miRDB,miRBase,pictar
150	hsa-miR-200b-5p	MIER3,CDC73,STAG2,MBNL1,PIGA,PDLIM5,ITPR1,NFIA,KIAA0355,WHSC1,SLC25A27,RUFY2,HTR2C	SLC25A27	4	miRanda,miRDB,miRBase,pita
151	hsa-miR-106b-3p	ZNF827,NCDN,FEZF2		4	miRanda,miRDB,miRBase,pictar
152	hsa-miR-26b-5p	YTHDF3,MIER3,CDC73,G3BP2,GNA13,COPS2,ETNK1,ARPP19,UBR3,SIRT1,LARP4,ATF2,SERBP1,NUS1,SLMAP,ACBD5,ARHGAP5,PTP4A1,RNF6,MAPK6,EDEM3,UBE2G1,SEC24A,CDK8,CPSF2,MAN2A1,RAP2C,DMXL1,PHF3,RB1,UBTD2,RCN2,SACS,C12orf23,NDFIP2,ACSL3,NAMPT,PDHX,USP15,BRWD1,CCDC6,UBE2D1,ZNF148,FPGT,SLC38A2,PHTF2,NUP50,RFX7,NAB1,TMEM168,TBC1D23,STYX,NRIP1,BAG4,PHF20L1,C1GALT1,SERP1,SLC19A2,SLC12A2,MTM1,USP25,EIF5,ABHD5,TWF1,BLOC1…	NUS1,SEC24A,UBE2D1,SLC38A2,SLC19A2,SLC12A2,ATP11C,CLDND1,ABCC4,TNPO1,SLC25A16,KCNJ2,SLC4A4,CHAC1,CACNA1C,ATP1A2,SLC24A4,TRPC3,CACNB4	5	miRanda,miRDB,miRBase,pictar,pita
153	hsa-miR-374a-5p	ADAM10,GABPA,SGPP1,CHM,ANKRD13C,AMD1,NR3C1,FMR1,PPM1B,MAP4K3,ZBTB10,ASCC3,AGL,OSBPL8,ZFR,DR1,CAPZA2,SEC63,BUB3,MAP3K2,UBE3A,ZNF217,CEP350,CLIP4,SERTAD2,FGD6,TNPO1,TCF12,ITPR1,CD47,KTN1,GK,PARP8,ZBTB34,RC3H1,PDE4B,PRRG1,PGAP1,TLE4,PTEN,ATXN1,PDE4D,SP1,ARID4B,DCAF6,FAM135A,SLC7A11,BICD2,AFF4,LTV1,PNRC1,WNT5A,RORA,LTBP1,JARID2,NEDD4L,NUAK1,HES1,UST,OCRL,TNRC6A,BPNT1,CA2,DMD,SYBU,FGF13,RNF44,AFF1,STE…	TNPO1,CLCN5,CACNB2,SLC38A3	5	miRanda,miRDB,miRBase,pictar,pita
154	hsa-miR-615-3p	CBX6,MEF2A,LCOR,LRRC73		5	miRanda,miRDB,miRBase,pictar,pita
155	hsa-miR-4724-5p	FEM1B,G2E3,WAPAL,SHOC2,RPRD1A,NUFIP2,MIB1,SOCS5,ANKRD13C,ETNK1,FYTTD1,PPM1B,ABHD13,MTF2,ZNF654,C2orf69,TBL1XR1,IKZF5,OPA1,C16orf72,RBM27,SMAD2,IMPA1,PAIP1,UBQLN1,DCP2,OSBPL8,RAP2C,DR1,LCOR,MAN2A1,CNOT6L,SREK1IP1,ZDHHC17,C5orf22,TCERG1,COMMD2,LCORL,SPTLC1,EIF4E,NAA16,PREPL,HNRNPA3,FAM98B,RAD23B,BTF3L4,CDYL,COL4A3BP,ESF1,ACSL3,UHMK1,ELF2,NAB1,C21orf91,FOXN2,PRRC1,JMY,ELK4,RCOR3,CPD,CDV3,PKN2,ANKRD3…	COL4A3BP,ATP8A1,SLC17A5,SLC30A4,KCTD10,SLC35E1,SLC22A5,SLC25A27,ATP1B3,KCND2,SLC13A3,CACNB4,SLC35G2	1	miRDB
156	hsa-miR-26b-3p	WAPAL,CD164,ZNF148,MEF2A,ENPP4,RICTOR,KPNA3,KLF4,ZNF292,RDH10,FAM46A,ZBTB6,PAIP2,CTGF,UBE2D3,ANKRD28,TRIM33,EMB,SLIT2,ZCCHC2,ZNF521,NCOA1,ASH1L,NFAT5,YTHDF2,BTBD7,GPM6B,BCL2L2,NAA30,PHLPP1,SLC39A9,CTDSPL,ZNFX1,PAPD7,IQCK,SLC4A4,NOG,TFAP2A,EPHA7,NOVA1,PSMF1,OAZ2,XYLT2,ELAVL2,SH2D2A,FAM118A,ZNF37A,EYA1,WDR60,MEPCE,ARX,ZNF384,TXN2,ENDOU,TFAP4,GLTSCR1L,SUCO	SLC39A9,SLC4A4	4	miRanda,miRDB,miRBase,pictar
157	hsa-miR-335-3p	CDC73,YTHDF3,FBXO28,SNX13,CDK17,DNAJB14,GNA13,GABPA,PANK3,CTDSPL2,CHM,ATAD1,EDEM3,ADAM10,MIB1,DCUN1D1,PRPF4B,ARFGEF2,ANKRD13C,TMEM30A,CAND1,ZNF654,ZBTB10,UBE2W,APPL1,RNF138,SCOC,KIF5B,PCGF5,RPS6KA3,SMAD5,FMR1,PRPF40A,UBL3,OSBPL8,STK38L,NR3C1,MBNL1,ZEB1,RPS6KB1,SSFA2,UFM1,TMEM106B,ACBD5,FPGT,DNAJB4,MANEA,SENP6,TBL1XR1,WWP1,TMEM168,IL6ST,RAB11FIP2,CFL2,CCPG1,WDR26,SPRED1,SGMS1,RFX7,PHTF2,CUL3,ARMC1…	KCTD9,ABCB10,SLC35F5,SLC25A36,SLC5A3,SLC19A2,CLDND1,CLDN12,ATP6V1A,SLC2A13,WDR35,ATP6V1B2,SLC38A6,ATP6V1G1,CCT6A,SLC25A13,SLC36A4,SLC6A6,SLC25A24,SLC35E3,KIF13A,IFT81,CLCN5,SLC7A2,CLIC2,SLC4A4,SLC16A10,SLCO3A1,ATP2A2,SLC2A12,TMED4,KCND2,KCNE3,ABCC9,VDAC2,SLC14A1,ATP5G3,TRPC6,ABCD2,CLIC6,BNIP1,SLC26A3,SLC13A3,AQP9,SLC13A1,SLC5A12,CACNB4,SLC12A1,CLDN14,SLC9A2,SLC16A12,SLC35G2	3	miRanda,miRDB,miRBase
158	hsa-miR-1307-3p			2	miRDB,pictar
159	hsa-miR-362-5p	ABHD5,STRN3,TLE4,PTPRD,PLAGL2,CDK5R1,CNTN4,GRIA3,NOL4,RFX4,TRIM3		5	miRanda,miRDB,miRBase,pictar,pita
160	hsa-miR-1296	CSDE1,PTGES3,SRSF2,CGGBP1,SFPQ,USP47,ZNF24,TRIP12,SON,COPS2,KIAA1033,TJP1,DNAJC14,RBBP6,ITCH,RAC1,SNRPB,LCOR,DPF2,CHD6,CUX1,NDUFB9,DCAF8,FOXP2,SLC41A1,C8orf4,NIPSNAP3A,CADM1,SYNGAP1,MINK1,ZNF521,TOX3,FRMPD4,HECW2,HOXA5,CELF4,AGBL5,CAMKV,EGR2,ADCYAP1,HYPK	SLC41A1	3	miRanda,pictar,pita
161	hsa-miR-500a-5p	MIER3,YTHDF3,CAND1,DNAJB14,CHD1,TBL1XR1,SRSF1,RBM27,TIA1,LARP4,KRR1,UBE3A,EIF3A,AZIN1,SLAIN2,SERBP1,RDX,ANKRD12,PNN,LUC7L3,ZC3H7A,MAPK6,NR3C1,SLC35A3,SRSF2,STRN3,UBE2B,RCOR3,FAM179B,ING3,ARF6,GALNT1,ANKIB1,SUB1,CUL1,YWHAG,MIA3,WDFY3,TMEM170B,TLE4,NFIL3,RBM33,TXNRD1,TAF5L,PURA,LEPROTL1,MLLT3,INPP4A,RBMS3,ZBTB20,GADD45A,PHF16,DMD,REPS2,SORBS2,TCEA1,PRKCA,PTPRD,FOXC1,DENND4B,ZNF175,ATP6V1H,CACHD1,BA…	SLC35A3,MIA3,ATP6V1H	2	miRDB,pictar
162	hsa-miR-589-5p	CAPRIN1,CTDSPL2,NPTN,G3BP1,FBXL5,DR1,SUPT16H,GOLGA7,MYO6,BMPR1A,MAT2A,SEH1L,TPM1,DUSP14,TTPAL,GPRASP2,TTL,CELF2,SIN3A,ZFYVE1,CHD1L,MAP3K8,ROR1,MLEC,ZFHX3,PTRF,ENOSF1,SET,MSL1,PRICKLE2,PIP4K2B,ZMAT2,KCNK5,FAM86B1,ZNF501,PURG,UNC5D,MYT1,PHOX2B,FAM222B	KCNK5	5	miRanda,miRDB,miRBase,pictar,pita
163	hsa-miR-181d	NR3C1,FMR1,CUL3,SRPK2,TGFBR1,CNOT6L,HMGB1,FNDC3B,CTTNBP2NL,EIF4A2,ARRDC3,TGFBR3,NFIB,FOXP1,DOPEY1,RAPGEF2,ATXN1,PTEN,DCBLD2,SMAD7,PLAG1,FOS,BRD1,CDS2,ATP2A2,PBX3,CTDSPL,ARHGEF7,KHDRBS3,RNF34,FKBP1A,RNF182,ILF3,SLC25A27,CNTN4,ESM1,ITGA3,ACSL6,DPP10,CNR1,SEPT3,ADAMTS19,ATP2B2,AKAP6,SLITRK1,SCHIP1	ATP2A2,SLC25A27	4	miRanda,miRBase,pictar,pita
164	hsa-miR-15b-5p	CDK17,WAPAL,PAFAH1B1,SHOC2,KBTBD2,ATP13A3,C16orf72,ARL8B,ARIH1,CPD,RPS6KA3,CD164,NUFIP2,KPNA4,DCUN1D4,ETNK1,UBL3,PPP6C,CDV3,ZBTB10,PPM1A,DDX3X,MIB1,CCDC6,QKI,COL4A3BP,KPNA1,NUP50,COPS2,TBL1XR1,ACTR2,IPO7,MBNL2,GNAI3,GALNT7,UBE2J1,FNDC3B,ELL2,RICTOR,RNF138,CNOT6L,SMAD5,PDLIM5,USP15,SOCS6,SERBP1,SPRED1,UHMK1,RSBN1,ZNF654,MAPRE1,PPM1D,SYPL1,ZBTB44,RYBP,KIAA1432,SOS2,ARHGAP12,UBR3,SLC9A6,MYO5A,SCOC,P…	ATP13A3,COL4A3BP,SLC9A6,SEC24A,SLC4A7,SLC12A2,CLDN12,VAT1,ABCC5,SLC7A2,KCNJ2,CLCN5,KCTD1,SLC20A2,SLC4A4,KCNAB1,SLC13A3,SPTBN2,SCN8A,CACNB1,CACNB4,SLC12A1,KCNC2,SLC35G1,KCTD8	5	miRanda,miRDB,miRBase,pictar,pita
165	hsa-miR-135a-5p	YTHDF3,WAPAL,PAPOLA,LMBRD2,RBAK,ARFGEF2,SIRT1,RPS6KB1,RNF138,MAN2A1,CCDC50,ZNF654,TGFBR1,TBL1XR1,CPD,SMAD5,KLF3,BMPR2,NAMPT,ABCE1,SPRED1,CCNG2,HIPK3,MAN1A1,API5,C6orf120,KIAA1033,TMEM168,PSIP1,FCHO2,SEC62,USP15,SNX16,ZBTB44,SMURF2,DDX3X,KIAA1432,APC,ELK3,PRKD3,KIAA0947,NDFIP2,KIAA1468,HIF1A,KCTD12,AKT3,ADO,BMPR1A,SDCBP,GOLGA7,KPNA3,GSK3B,MEF2C,NET1,ZRANB2,AEBP2,PHF17,ROCK2,FOXN2,TRAPPC8,ZNF143,LA…	ABCE1,KCTD12,TNPO1,BTBD10,ATP2B4,ATP8A1,SLC16A6,SLC12A6,KCTD10,KCNMA1,SLC9A9,KCTD1,SLC25A5,DLG2,SCN2A,SLC24A2,SLC9A3R2	5	miRanda,miRDB,miRBase,pictar,pita
166	hsa-let-7e-3p	EDEM3,ZNF503,PHOX2B		4	miRanda,miRDB,miRBase,pictar
167	hsa-miR-95			4	miRanda,miRBase,pictar,pita
168	hsa-miR-374a-3p	PAPOLA,GABPA,UBR5,UBE2K,EEA1,KPNA4,VBP1,ZFAND1,FAM76B,RBM27,CAMK2D,DUSP11,PCMTD1,ZNRF2,RNGTT,PIK3R1,ARRDC3,MTRR,ANO6,TNPO1,ATPAF1,TRPS1,TET2,MYCBP,SP1,RAC1,PTPRG,GLRB,KPNB1,GOLGA4,BTF3,RHOA,VEGFA,NR4A2,CNTN1,MAP2,PRICKLE2,FAM76A,VAPB,GDAP2,RRAGB,MAGI1,SLC25A5,LGR4,SLC41A1,SHANK2,COL11A1,GPR85,LPPR4,SNAP25,HMBOX1,ERC2,ERBB4,RANBP17,C11orf87,KCNJ3,ELF5,RHBDL2,NFE2,RAD23A,SLITRK1,TDRD5,ESR1,SMPD3,TF…	ANO6,TNPO1,SLC25A5,SLC41A1,KCNJ3	4	miRanda,miRDB,miRBase,pictar
169	hsa-miR-920	MINK1,TFE3,KDM6B,GRK6,PLAGL2,SMCR8,TMEM115,LUZP1,NISCH,WDTC1,AKIRIN1,RBPMS2,WIZ,SIN3A,NUMA1,CREM,PSMF1,NRG1,ZNF512,C10orf76,RAPGEF2,ESRRA,ATPAF1,MTPN,URM1,ZBTB39,ANKRD32,MRFAP1,USP39,ZNF664,CD1C,MYOZ1,RHBDL3,DDX51,DGKI,CHODL,LY6G6C,OTOF,CPLX2,AGER,NTRK1,KAT6A,ASIC1,LAMTOR3	ASIC1	5	miRanda,miRDB,miRBase,pictar,pita
170	hsa-miR-3907	ASXL2,CLTC,CEP350,MAN1A2,CAB39,ARIH1,NR3C1,TEAD1,UBE2Z,LRCH1,WDR44,PURA,MICAL3,PUS10,BACE1,GPC6,ENSA,TMEM120B,EIF5A,LENG8,STXBP4,RGS4,CYP27C1,ABLIM3,TBPL1,SH2D3C,C14orf169,TCF19,GOLGA7B,FAM166B		2	miRDB,pictar
171	hsa-miR-4321	PTGER3,TRO,FAM57B,STOX1,RGS9BP,RORB,DYRK1A,CXCL9,TP53RK		2	miRanda,miRDB
172	hsa-miR-142-5p	MIER3,ATF1,PRPF4B,CAPN7,CDK17,DCUN1D4,BNIP2,FBXO30,ATG5,SLK,PAIP1,SELT,DCUN1D1,SERBP1,KPNA4,CGGBP1,PRPF40A,PPM1B,ATP2B1,CLCN3,CCNT2,CCPG1,HLTF,HS2ST1,SNX16,PHIP,PRNP,TNKS2,RCN2,CCNG2,SACS,WDR26,USP15,PUM2,RAB10,RSF1,SGMS1,WWP1,RICTOR,VPS54,APPBP2,UBE2D1,CUL2,LRP12,GOPC,PPP3CA,QKI,CPSF6,ZDHHC17,MAP3K2,FCHO2,CBX3,RHOT1,PLEKHA3,RHOQ,JMJD1C,ALCAM,SYNJ1,EIF4E3,ANKRD12,ARRDC3,GRSF1,MED28,GSK3B,TOPORS,E…	ATP2B1,CLCN3,UBE2D1,BTBD10,ABCA1,SLC25A27,CNNM4,SLC18A2,SCN2A,VMP1	5	miRanda,miRDB,miRBase,pictar,pita
173	hsa-miR-598	JAG1		4	miRanda,miRBase,pictar,pita
174	hsa-miR-6080	BBX,ZBTB20,ADD3,TROVE2,EPC2,SPRED1,SEMA3C,ZBTB4,GOPC,ARHGEF3,SPIRE1,PPP2R3A,SYT1,ACVR1,RALA,FBXL3,CYBRD1,RAB10,DARS,C5orf54,MYO6,NAP1L3,CDC73,CPSF6,ANKRD36B,TSC1,TRIM38,ARL4A,MYB,KLF7,PDIK1L,TRAM1L1,NUDT4,SLC6A6,TLK2,ARSJ,ZNF275,JARID2,PTPN2,PYGO1,IDE,C9orf123,HNRNPC,PAX6,USP13,FOXD1,SIM1,RARB,CFTR,SRSF2,CXCL12,MMP24,PRR3,MAT2B,PTPN1,PEX5L,ZNF107,CDKL2,GIPC2,ADCY6,PDE7B,FBXW4,CLN6,SCN2A,NRG4,C7or…	SLC6A6,CFTR,SCN2A,SLC6A2,SLC9A2,SLC35F6	1	miRDB
175	hsa-miR-15a-5p	CDK17,WAPAL,PAFAH1B1,KBTBD2,ARIH1,C16orf72,SHOC2,ATP13A3,ARL8B,KPNA4,NUFIP2,DCUN1D4,CD164,CPD,ETNK1,RPS6KA3,CDV3,PPP6C,KPNA1,DDX3X,PPM1A,MIB1,ACTR2,CCDC6,TBL1XR1,COL4A3BP,ZBTB10,UBL3,CDC27,COPS2,NUP50,GNAI3,GALNT7,QKI,SMAD5,IPO7,UHMK1,RICTOR,MBNL2,SERBP1,USP15,MAPRE1,SOCS6,RNF138,ZNF654,PDLIM5,UBE2J1,CNOT6L,PPM1D,RSBN1,SOS2,KIAA1432,ELL2,SCOC,SYPL1,SPRED1,RYBP,FNDC3B,SUPT16H,ZBTB44,SPTLC1,SLC9A6,…	ATP13A3,COL4A3BP,SLC9A6,SEC24A,SLC4A7,SLC12A2,CLDN12,ABCC5,VAT1,SLC7A2,CLCN5,KCNJ2,SLC20A2,KCTD1,SLC4A4,KCNAB1,SLC13A3,SPTBN2,SCN8A,CACNB1,CACNB4,SLC12A1,KCNC2,SLC35G1,KCTD8	5	miRanda,miRDB,miRBase,pictar,pita
176	hsa-miR-409-3p	MATR3,FAR1,PICALM,RPS6KB1,ZEB1,MTF2,NIPBL,PUM2,EIF1AX,GPBP1,RAB10,SEC62,PPM1D,PDHX,SPRED1,BAZ1A,STAM,AKIRIN1,SAMD8,FRMD6,MAP3K1,CLDND1,RNMT,HBP1,CCNG1,NAA15,HNRNPK,GCA,EBAG9,CLK4,FBXO33,ELF2,TRIM33,MTRR,DPY19L3,SS18,ASAP2,H3F3B,MPP7,LRP6,UBE2D2,GORASP2,SASH1,ZDHHC20,NR3C2,ATP7A,FAM135A,CITED2,FAM120A,TNRC6A,LMO4,TWIST1,TANC2,ATP2A2,GATM,RSPO3,IP6K2,ZFHX4,ZMIZ1,CNTN4,KIAA2022,MORF4L2,GATA2,CADM2,C…	CLDND1,ATP7A,ATP2A2,CACNB4	5	miRanda,miRDB,miRBase,pictar,pita
177	hsa-miR-424-5p	CDK17,WAPAL,PAFAH1B1,KBTBD2,C16orf72,KIF5B,ARIH1,SHOC2,ATP13A3,ARL8B,RPS6KA3,CPD,NUFIP2,CD164,KPNA4,DCUN1D4,DDX3X,UBL3,ETNK1,QKI,PPP6C,ZBTB10,KPNA1,CCDC6,MBNL2,PPM1A,COPS2,COL4A3BP,ACTR2,GNAI3,NUP50,UBE2J1,PDLIM5,SOS2,RICTOR,ELL2,TBL1XR1,CDC27,USP15,FNDC3B,CNOT6L,MAPRE1,SPRED1,IPO7,ZNF654,SERBP1,SOCS6,SYPL1,KIAA1432,RYBP,SUPT16H,RSBN1,SYNJ1,PPM1D,LCOR,ARHGAP12,MYO5A,SPTLC1,UHMK1,RNF138,SMAD5,TAB3…	ATP13A3,COL4A3BP,SLC9A6,SEC24A,SLC4A7,SLC12A2,CLDN12,TRPC1,ATP8A1,SLC2A13,VAT1,ABCC5,SLC7A2,KCNJ2,CLCN5,SLC20A2,KCTD1,SLC4A4,KCNC4,KCNAB1,SLC13A3,SPTBN2,SCN8A,CACNB1,CACNB4,SLC12A1,KCNC2,SLC35G1,KCTD8	5	miRanda,miRDB,miRBase,pictar,pita
178	hsa-miR-582-5p	YTHDF3,CDK17,BCLAF1,BZW1,ATL2,ATF2,UBR5,GNAI3,SMEK2,RAB1A,ATP2B1,ZNF148,C16orf72,TBL1XR1,FMR1,PHF3,NR3C1,SYNCRIP,SSFA2,ZBTB10,RICTOR,SRSF1,SLC38A2,PUM2,CDYL,ATRX,HNRNPA3,DLG1,KIAA1033,CAPZA2,SPAG9,ZNF292,PRKACB,RAP2C,ZBTB41,GABPB1,CREBZF,SUV420H1,KPNA3,APC,TMED2,ZNF217,MAPRE1,CLASP2,SLC35F5,EIF4E,DYRK2,HIF1A,EPS8,FRYL,RBM27,ZMYM2,FNDC3B,CNST,DYNC1LI1,PAM,MAP3K1,WDR47,TNPO1,UBE2B,SNAPC3,EPC2,SSBP2…	ATP2B1,SLC38A2,SLC35F5,TNPO1,SLC44A1,SLC2A13,SLC35A2,AQP4,SCN8A,ABCC8	5	miRanda,miRDB,miRBase,pictar,pita
179	hsa-miR-184	AARS,AGRN,LRRC8A,KIAA0247,CREB3L1,NCOR2,C20orf112,EPB41L5,SF1,ZNF740,NUS1,AGO2	NUS1	5	miRanda,miRDB,miRBase,pictar,pita
180	hsa-miR-373-3p	ATAD2,CFL2,YWHAZ,DPP8,FNDC3A,ARMC8,LCORL,PARP8,TLE4,ARID4B,NFIB,CCNJ,SETBP1,DAZAP2,PIP4K2A,SPOP,TSHZ3,SLC15A2,KIAA1522,BAHD1,PAK7,PCDHA2,PCDHA12,SUCO	SLC15A2	4	miRanda,miRDB,miRBase,pictar
181	hsa-miR-548q	SNX13,TCF4,FNDC3A,KPNA5,CLIC4,SPAG9,ZNF655,BPTF,FEM1C,CDC42SE2,KPNA4,AKT3,YPEL5,BNIP3L,PAIP2,PRPF40A,CLIP1,ATG12,RAB14,PDS5B,ZMYM4,VPS35,USP10,SH3GLB1,EID1,NARG2,NBEA,CDK12,ZFAND5,ZEB2,MAML1,BTG1,EBF1,MAPK9,FAM69A,PAN3,TMTC4,ZNF711,SNX18,BCAP29,TGOLN2,TNRC6A,GOSR1,SVIL,STAU1,SEPT8,ANP32A,PHF21A,KLHL12,ENTPD4,PLEKHM3,SEMA4C,ARHGAP32,CMTM4,ENO2,SPARC,SMAP2,MUT,MCC,CSGALNACT1,SNX27,THAP1,RNF24,UBP1,…	CLIC4,ABCC5,VDAC1,SLC1A3,BNIP1,MFSD10	2	miRanda,miRDB
182	hsa-miR-20a-5p	SPOPL,YTHDF3,FBXO28,RB1CC1,SHOC2,BNIP2,CTDSPL2,ABI1,ARID4A,CFL2,OXR1,REEP3,CCNG2,PAPOLA,LYSMD3,XRN1,NUFIP2,ADAM9,CEP170,C7orf60,ZNF148,HIAT1,SSFA2,SOCS6,KLF3,RAP2C,TMEM64,PAFAH1B1,PHIP,PTP4A1,SGMS1,RNF38,TNKS2,SLAIN2,FEM1C,SPTY2D1,CEP120,FNDC3B,SNX16,RNF6,ARHGAP12,ZNF217,ANKRD13C,SPRED1,FCHO2,FRMD6,HIF1A,UBE2Q2,RSBN1,PPP6C,ZBTB41,BMPR2,MAP3K2,C6orf120,RB1,PPP3CA,FBXL5,KLHL2,ELK3,WAC,EEA1,CNOT6L,U…	HIAT1,PKD2,ANO6,LAPTM4A,BTBD10,NIPA1,SLC40A1,ABCA1,KIF13A,SLC41A1,SLC16A9,SLC4A4,P2RX4,SLC22A23,SLC2A4RG,ARHGEF11,ATP1A2,SCN2A,SCN8A,KCNK10,PKD1,KCNJ10,SCN1A,TRPV6,SLC2A4	5	miRanda,miRDB,miRBase,pictar,pita
183	hsa-miR-328	NR3C1,KCNMA1,YWHAZ,PTEN,HIC1,ARID4B,ZRANB2,SOX11	KCNMA1	4	miRanda,miRBase,pictar,pita
184	hsa-miR-138-5p	ZNF148,ZBTB44,RSF1,USP47,TCF4,MFAP3,JMJD1C,CNOT6L,CNOT8,PTPN11,RMND5A,SUV420H1,TRPS1,FERMT2,TRAM1,CPEB4,JAZF1,DCUN1D4,SH2B3,LSM14A,PTP4A1,LMAN1,ZEB2,KIAA1468,TET2,NBEA,SIRT1,MTF2,FEM1C,PRPF40A,GNG2,SOX4,ROCK2,RBM27,UPF2,MYEF2,USP10,BCL11A,SMG1,LIMCH1,ZBTB4,NCOA1,BNIP3L,ARHGAP32,STXBP5,RAB3GAP1,DCP1A,KLF11,GM2A,ARHGEF3,SIN3A,TTC14,PHF21A,H3F3B,AMMECR1,FOXC1,JOSD1,TMTC4,PTK2,ATP11C,TP53INP2,MBTPS2,…	ATP11C,CLNS1A	5	miRanda,miRDB,miRBase,pictar,pita
185	hsa-miR-23a-3p	PRPF4B,MAP3K1,BBX,ZNF655,FAS,RBM25,MAPRE1,MAP3K5,USP46,FAM46A,TXNRD1,TRIB1,PKIA,MCFD2,TANC2,SMS,TOX,CHST7,GPC6,SPOCK1,HEXIM1,SIRPA,SLC4A4,PKDCC,AMBRA1,HNF4G,UBE2O,HOXD10	SLC4A4	4	miRanda,miRDB,miRBase,pictar
186	hsa-miR-4762-5p	NAA50,YTHDF3,FBXO28,RPRD1A,RPE,RANBP2,NFYB,RSF1,ZNF654,FMR1,PHF3,ARFIP1,LARP4,POT1,AMD1,ATG5,BZW1,APPL1,RICTOR,DEK,CGGBP1,MTF2,TRNT1,AEBP2,ZNF292,PTAR1,FBXO8,SMARCAD1,PPP1CB,SEH1L,BRMS1L,SIKE1,EIF4E,CPSF6,PDIK1L,ANP32E,GRPEL2,RRP15,ZBTB44,UTP14C,LCOR,KPNA1,TM2D1,TTC33,SLC39A6,TMEM106B,TMTC3,TRAM1,PAFAH1B1,SPTY2D1,RAP2C,TMEM167A,MDM1,PRKAR1A,GXYLT1,RNF111,CEP350,SLC35A5,UTP15,CUL5,MIS12,KDM6A,PRKA…	SLC39A6,SLC35A5,SLC37A4,MMGT1,SCLT1,SLC2A13,SLC25A16,CLCN4,VDAC2,KCNC4,SLC4A8,SLC25A25,ABCD2,SLC25A42,CLDN16,ABCC8	1	miRDB
187	hsa-miR-126-3p			4	miRanda,miRDB,miRBase,pictar
188	hsa-miR-106b-5p	SPOPL,YTHDF3,FBXO28,SHOC2,RB1CC1,BNIP2,CTDSPL2,ABI1,QKI,CFL2,ZNF148,ARID4A,CCNG2,OXR1,NUFIP2,KLF3,ADAM9,SSFA2,REEP3,FRMD6,PAPOLA,RNF38,C7orf60,SOCS6,PAFAH1B1,RSBN1,XRN1,LYSMD3,PTP4A1,ZNF217,FNDC3B,TNKS2,UBE2W,HIAT1,TMEM64,SPRED1,HIF1A,MAP3K2,RNF6,SLAIN2,FCHO2,ELK3,RAP2C,WAC,CEP120,ARHGAP12,PHIP,PPP3CA,SGMS1,FEM1C,BMPR2,CNOT6L,PPP6C,SPTY2D1,TCF4,UBE2Q2,PHTF2,FBXL5,RB1,KLHL2,SUV420H1,SNX16,MCL1,ITC…	HIAT1,PKD2,ANO6,BTBD10,LAPTM4A,SLC40A1,SLC16A6,ABCA1,NIPA1,ANKH,KIF13A,SLC41A1,SLC16A9,SLC4A4,P2RX4,SLC22A23,ARHGEF11,ATP1A2,SCN2A,SCN8A,KCNK10,PKD1,KCNJ10,SCN1A,TRPV6,SLC2A4	5	miRanda,miRDB,miRBase,pictar,pita
189	hsa-miR-450a-5p	DUSP10		5	miRanda,miRDB,miRBase,pictar,pita
190	hsa-miR-431-3p	ELN,PBX4,FOXP1,ITGA11,JAZF1,LRRC1,BCL9,FBXL16,ENOSF1,C15orf62,RBP3,ZNF257,EN1,SPATA5L1,SOS1,WDR48,ABCB9,P2RY13		3	miRanda,miRDB,miRBase
191	hsa-miR-4442	TICAM1,WHAMM,USP30,GCH1,ATF3,TRAF3,TMEM167B,ASAP1,TMED5,NCS1,CELF1,FGFRL1,BCL3,PDXK,RBMS1,ZNF605,METTL14,SMARCA5,ARC,PGRMC2,HMOX1,ACSL4,PRLR,PRDM10,BCDIN3D,ZNF529,ADCY9,CSNK1A1,GPR161,PITPNA,PSME4,CACNG4,CDCP1,CLPTM1L,ATPAF2,NMNAT1,TFG,SPECC1L,UBE2J2,PTPN21,NEURL4,AKAP17A,AJAP1,SP8,TERT,UBR7,ZEB2,TMEM206,PSD,IFFO1,RPRM,DLG4,DDX46,ANP32A,LYNX1,SERPINB5,LIPA,SLC9A2,GARNL3,GLI4,PRLHR,TBCC,ADCK3,ZNF5…	TMED5,SLC9A2,SLC25A15,KCNJ13	1	miRDB
192	hsa-miR-4634	MBP,BRPF1,CDKN2A,TLR8		1	miRDB
193	hsa-miR-4750-5p	GLB1L2,C9orf116,HMHA1,HIF3A,PPAN-P2RY11		1	miRDB
194	hsa-let-7b-3p	YTHDF3,MIER3,ZNF644,CDK17,FYTTD1,ATL2,ATF2,OXR1,SCAMP1,SMEK2,DEK,CHD1,SEC23A,NFYB,DCUN1D4,ARID4A,KBTBD2,SLMAP,NR3C1,PPM1A,UBL3,LEMD3,ATP2B1,CNOT6,SRSF1,FAM76B,UBR1,SMARCAD1,IREB2,ARIH1,ZMYM4,ERBB2IP,EEA1,PUM2,ACTR3,PSIP1,RICTOR,APPL1,PAFAH1B1,RSF1,RNF38,UBE2W,ARHGAP12,CCDC126,WAC,PRKRIR,WDR26,MBNL1,CAPZA2,BTF3L4,ACAP2,OPA1,KLF3,SPRED1,CWC22,RAP2C,PRKACB,PIK3C2A,RRP15,FAM126B,HMGCR,VEZF1,SLC39A10,…	SEC23A,ATP2B1,SLC39A10,COL4A3BP,CLDN12,TRPM7,SLC23A2,ATP6V1H,CNNM4,EIF4ENIF1,SLC18A2,ANO1,SLC34A2,SLC6A17	4	miRanda,miRDB,miRBase,pictar
195	hsa-miR-4662a-5p	MIER3,MATR3,SIRT1,SMEK2,CREB1,GPBP1,PPIP5K2,SPTY2D1,UBA2,SRSF1,REEP3,EEA1,RECQL,BMI1,SEC24A,ANP32E,ZBTB10,THAP5,GMCL1,SYNCRIP,FEM1C,PHF6,MRPL19,SMURF2,INTS6,SMARCAD1,TFAM,OPA1,PTAR1,EID1,AGFG1,GTF2A1,TIPRL,PTP4A1,C16orf52,SPRED1,ZDHHC17,STRN3,ASPH,UBE2J1,EIF2S3,SCP2,FAM126A,ING3,KIAA0232,CDK12,COG3,HNRNPH3,BTBD1,YIPF6,FNDC3B,KIN,MSL2,ZDHHC20,ATXN1L,TJP1,CBX1,ZNF304,TMEM39A,UBQLN2,ARID2,AMIGO2,CD2…	SEC24A,SLC22A15,SLC2A12,CLCA2,SLC46A1,VAT1L,KCNAB1,SCN8A	1	miRDB
196	hsa-miR-378a-3p	C16orf72,H3F3B,ARL8B,MAPK1,NR3C1,DAZAP2,TLK2,GRB2,ELK4,IGF1R,PAPOLA,DYNC1LI2,WDFY3,SRSF3,PLAGL2,HSPA12A,GPM6B,PHF15,SULF1,SKP2,ZFPM2,SLC2A1,KCNIP2,CSNK1G2,WNT10A,SPEG,GOLT1A,NPAS4,TMEM245,CREBRF	SLC2A1,GOLT1A	2	miRDB,pictar
197	hsa-miR-339-5p	PAFAH1B1,MAP3K1,ERLIN1,KDM5B,MAPRE1,BCL6,IER5,TLE3,ARRDC3,BCL2L11,BBX,CNOT6,EPHA4,RBM27,EMILIN2,MYO1C,KLF11,UBE3A,USP8,CYTH1,CDK14,USF2,CNNM4,BLCAP,MAGI2,VCP,NOVA1,C3orf18,POMT2,WDR81,NRXN1,DNAJC7,UNC5C,ALKBH1,ANKZF1,RASSF1,PDZD4,NNAT,NIF3L1,EMX2,ERI3,FAM196A,NXPH1,GRM3,ARHGAP36,TRPC3,SLC4A10,TMEM260	CNNM4,TRPC3	5	miRanda,miRDB,miRBase,pictar,pita
198	hsa-miR-99b-3p	TCF7L2,CBX7,HS3ST2		4	miRanda,miRDB,miRBase,pictar
199	hsa-miR-141-5p	EXOC5,FMR1,PPP1CB,NAPG,FAM188A,QKI,CLASP2,PAPD5,TRPS1,SGK1,CCNC,BCKDHB,NRP1,BDP1,ABL2,VEGFA,DLC1,FAM135A,ARIH2,PLAG1,WNT5A,METTL9,TTC7B,SDHC,SEPT8,THRB,ITSN1,ABCG1,CLCN5,IGF2BP2,HGF,BTRC,PTGER2,PAFAH1B2,ESRRG,CXCL12,NCAM1,PABPN1,KIAA2022,ONECUT2,RYR2,ZFYVE9,UNC5D,NLGN4Y,PCDH11Y,PMP2,KIAA0408	ABCG1,CLCN5	5	miRanda,miRDB,miRBase,pictar,pita
200	hsa-miR-338-3p	ATP2B1,CBFB,ABI1,LARP4,SLK,ATF2,ZBTB10,SLMAP,MAPK1,CNOT6,DYRK2,MAP4K3,ETS1,RAB14,ESYT2,GSPT1,ACVR1,CCNT2,THBS1,FBXW7,TRIM33,CLASP2,NRP1,MTUS1,MYCBP2,TNRC6B,TBC1D15,TIMP2,ADAM17,SECISBP2L,MSL2,MAFB,MXRA7,ARGLU1,MECOM,SEPT8,ZBTB43,EFNA5,DCAF12,WDR33,MAP2,FKBP1A,FAM120A,CPEB3,SEMA6A,SLC2A10,ZDHHC21,NIF3L1,SLC9A9,GATA6,TSR1,PPP4R1,PCGF3,ARPC1B,SMTN,MACROD2,FAF1,AP4E1,NOVA1,ZFHX4,CNP,LPPR4,ATXN7L1,HMO…	ATP2B1,SLC2A10,SLC9A9,KCND2,CACNB4	5	miRanda,miRDB,miRBase,pictar,pita
201	hsa-miR-4524b-5p	NUFIP2,CDK17,RICTOR,SOCS5,PIK3C2A,ARL5B,TNRC6B,PPM1A,CEP350,KIF5B,PIK3R1,ZMYM2,TBL1XR1,MBNL2,CNOT6L,ASH1L,ZBTB44,HIPK3,SMURF2,CHD9,SOCS6,USP53,ADAM10,DENND4A,UHMK1,ARPP19,RAPGEF2,USP25,SLC4A7,CDC37L1,SESTD1,SPRED1,KIAA1432,HECTD1,CPEB2,DENND1B,PRKD3,G2E3,CCDC6,FBXW7,UBR3,PAFAH1B1,SEC24A,NUP50,USP31,PPM1D,WEE1,CDC27,PTPN4,AKT3,DDX3X,CAPRIN1,TMCC1,PLEKHA1,ZMAT3,NAPG,BMPR1A,HELZ,RNF138,NHLRC2,YTHDC1…	SLC4A7,SEC24A,CLDN12,ATP7A,SLC12A2,SLC11A2,SLC2A13,ARCN1,IFT74,KCNJ2,SLC20A2,SLC4A4,CNNM3,SLC24A3,SLC13A3,SCN8A,ATP5G3,ABCF3,SPTBN2,SLC30A8,SLC35G1	1	miRDB
202	hsa-miR-186-5p	MIER3,ZNF644,RAB21,AZIN1,SHOC2,RB1CC1,TMED7,PDS5A,SGPP1,NEK7,SPAST,SIRT1,RPS6KA3,IPO7,RPS6KB1,TIA1,UBE2K,PPM1B,ARHGAP5,CCNT2,PPM1A,NUS1,ARIH1,MAP4K3,STAG2,TBL1XR1,C5orf24,C7orf60,TMF1,PPP1R15B,NDFIP2,SRPK2,PPP1CB,ZNF148,SUCLA2,ABHD13,PRKCI,LAMP2,RAP2C,PHIP,DDX3X,OSBPL8,SYNCRIP,SENP6,PPP3CA,BRWD1,SMAD5,RAB11A,LMBR1,NCOA2,KPNA1,ZBTB41,MBNL2,LRP12,TMED2,ZHX1,NR1D2,FAM76B,PDGFC,MAP3K2,NRIP1,EIF3A,AKI…	TMED7,NUS1,SLC44A1,CLDN1,SLC16A9,VTI1A,KCND2,SCN8A,KCNC2	5	miRanda,miRDB,miRBase,pictar,pita
203	hsa-miR-195-5p	CDK17,WAPAL,PAFAH1B1,KBTBD2,C16orf72,KIF5B,SHOC2,ARIH1,ATP13A3,ARL8B,CD164,CPD,DCUN1D4,NUFIP2,KPNA4,ETNK1,RPS6KA3,CDV3,PPM1A,DDX3X,KPNA1,UBL3,PPP6C,ZBTB10,QKI,MIB1,COL4A3BP,CCDC6,ACTR2,GNAI3,COPS2,TBL1XR1,RICTOR,CDC27,MBNL2,GALNT7,SOCS6,USP15,NUP50,ZNF654,UBE2J1,SPRED1,SMAD5,CNOT6L,ELL2,FNDC3B,PDLIM5,RSBN1,PPM1D,SOS2,IPO7,KIAA1432,ARHGAP12,RNF138,SYNJ1,SCOC,SEC24A,UHMK1,ZBTB44,MYO5A,TAB3,RYBP,SPT…	ATP13A3,COL4A3BP,SEC24A,SLC9A6,SLC4A7,SLC12A2,CLDN12,SLC7A2,ABCC5,KCNJ2,CLCN5,VAT1,KCTD1,SLC20A2,SLC4A4,KCNAB1,SLC13A3,SCN8A,SPTBN2,CACNB1,SCN1A,CACNB4,SLC12A1,KCNC2,SLC35G1,KCTD8	5	miRanda,miRDB,miRBase,pictar,pita
204	hsa-miR-4453	CAB39,MAPK1,KIF5B,TIPARP,AZIN1,WIPF1,ATP6V1B2,WNT5A,INPP4A,WDR26,ARIH1,BHLHE40,FNDC3B,USP9X,SPRED2,EPAS1,MARCH6,SULF1,ATG5,RNF14,CNN3,PDCD6IP,ROBO1,MCAM,HOMER1,F3,ETV5,DAAM1,GPNMB,GTF2I,TPD52,PCDH17,GPC6,STAT2,DPYSL2,TANC1,NCOA7,PARP8,RABL3,MOSPD2,ATF6,CTNNB1,RAPH1,ENY2,ANTXR1,FAM92A1,PTPN4,TCEAL8,FOXN2,AXL,IPO11,ARPC2,PAPPA,PIM1,SUB1,FKBP1A,RPF2,RERE,PDZD2,ORC5,FAM168A,CCDC25,TAP1,EIF5B,ARID2,MB…	ATP6V1B2,TAP1,CCT6A,PDZK1,KCNMB2,SLC36A2	1	miRDB
205	hsa-miR-221-5p	GMFB,AZIN1,C16orf72,PTBP2,KIAA1033,C18orf25,MAP2K1,KLHL12,MARCKS,HOMER1,ATP1B1,DNAJB6,MGAT4A,RNF44,PPP3R1,ANXA11,CAMTA1,PTPRJ,TOB2,PRICKLE2,MEX3B,HSPA12A,CLDN11,SLC4A4,PABPC1,TRAPPC3,TRIL,ZCCHC3,SORCS1,SLC30A3	ATP1B1,CLDN11,SLC4A4	5	miRanda,miRDB,miRBase,pictar,pita
206	hsa-miR-146b-3p	FAM160B1,CPEB4,WDFY3,FMR1,NAV2,FAM84A,PBX2,RASL10B,CELF4,UBTD1,RAF1,RASSF1,MORF4L2,GDAP1L1,FGF14,SLC39A5,PPP6R2,CHP1	SLC39A5	5	miRanda,miRDB,miRBase,pictar,pita
207	hsa-miR-455-5p	TMEM30A,PPP1R12A,PJA2,TBL1XR1,ADD3,CNOT6L,ETS1,DDX3X,MTF2,TRPS1,RFX7,TJP1,ZNF292,ATP11C,PTP4A2,BAZ2B,NLK,ARMCX3,TRIM33,WTAP,USP9X,USP3,TMED2,TNPO1,MYLIP,LUC7L3,DYNC1LI2,NCK2,DOCK9,ZFPM2,ARNT,PREP,PAPOLG,KCNJ2,CDK13,BRD1,EDN1,CDK14,DCAF5,TAF4,SOCS3,GDAP2,SUZ12,LRRFIP2,PIAS3,ZNF404,TOMM22,TMEM131,KDR,SLITRK5,GABARAP,CPEB1,ERC2,DYRK1A,INPP5K,TNKS1BP1,SLC35D3,SEMA4G,CACNB4,RFX4,RANBP3,C4orf17,PNISR	ATP11C,TNPO1,KCNJ2,CACNB4	5	miRanda,miRDB,miRBase,pictar,pita
208	hsa-miR-671-3p	ZNF580		5	miRanda,miRDB,miRBase,pictar,pita
209	hsa-miR-892a	ZEB1,MAP4K5,AZIN1,CHD1,ARIH1,RSBN1,MAPK6,PAM,PPM1D,CPEB4,ZFX,FBN1,RCOR3,MYLK,PKN2,YWHAZ,DENND4C,RBPJ,FBXW7,LSM14A,HOMER1,ARL4C,SATB1,RBM27,ELF2,BAZ2B,PRKAA1,UBE2B,ANKIB1,ATXN1,ATAD2B,USP10,PTPRG,NF1,FOXN3,CRKL,GJA1,PDE4D,MIER1,RECK,IER5,SRGN,SOX4,OTUD4,ARID4B,SULF1,RHPN2,AFF3,CITED2,LONRF1,ASXL1,SLC8A1,CAMTA1,XPO1,AKAP10,TBC1D1,THAP6,PTPRF,RAB6A,FAM53C,GDAP2,SEPT7,C17orf85,PLAGL2,EHF,FOXP2,SPG11,…	SLC8A1,SLC25A20	5	miRanda,miRDB,miRBase,pictar,pita
210	hsa-miR-548k	MIER3,GNA13,CDK17,PPP4R2,TAB2,FMR1,RICTOR,SHOC2,STAG2,RNF138,C5orf24,SPAST,LIN7C,MAP4K3,EPS15,CEP120,RPRD1A,LYSMD3,PJA2,FUBP1,TBL1XR1,ZDHHC17,ZBTB41,RSBN1,FYTTD1,CD164,FAM76B,UBR3,SHPRH,MATR3,SEC23A,REEP3,HAUS6,HSF2,OSBPL8,ZBTB10,ATRX,HIAT1,TGFBR1,PHTF2,ZMYM2,PSIP1,YTHDC2,ZEB1,TCERG1,PKN2,ZNF146,ZBTB44,RRN3,RRM2B,VPS4B,TM9SF3,SSFA2,DNAJB4,PPP6C,MAP3K2,VEZF1,QKI,NRIP1,HS2ST1,BBX,CFL2,WDR26,FCHO2,T…	SEC23A,HIAT1,VPS4B,GOLT1B,SLC4A7,SLC19A2,SLC9A6,SLC35A1,TNPO1,ATP6V1A,ABCC4,KCTD18,SLC11A2,TUSC3,ABCA1,SLC41A2,SLC12A6,SLC25A13,SLC25A24,ATP6V0A2,SLC41A1,KCTD5,SLC4A4,CACNA2D3,KCNK2,SLC26A7,SLC12A1,CLDN16	3	miRanda,miRDB,pita
211	hsa-miR-4742-5p	ATRX,LUC7L3,STAG2,ARID2,SON,JMJD1C,RB1CC1,PAFAH1B1,RBBP6,YY1,ZRANB2,SREK1,PAPOLA,CSNK1G3,TARDBP,CSDE1,GSK3B,MAP2K4,AP1G1,FBXW7,MBNL2,OPA1,ERGIC2,CDK12,QKI,UBE4A,PHF17,ZFP91,CDKN1B,DNM1L,UBP1,RAB1A,GLCCI1,SLC25A32,AMMECR1L,CELF1,TCEB1,TACC1,NR2F2,TOMM20,HNRNPA0,ZBTB20,KLF12,WWTR1,MAPK9,RABGAP1L,JHDM1D,REST,ZC3H12C,FOXC1,CLTC,NEDD4,SMCR7L,VAV3,VGLL4,PDE4B,SETD5,SERTAD4,SORBS2,CDS2,CCDC111,TMOD2,SLA…	SLC25A32	2	miRDB,pictar
212	hsa-miR-204-3p	BBX,CDK19,WNK1,TBL1XR1,SLC5A3,PAPD5,INO80D,ZBTB20,HIP1,CTCF,MTF1,CASC3,KPNB1,C1orf198,TIMP3,BRWD3,FN1,CTDSPL,WASF2,ABI2,MAT2A,ANKRD28,CUL3,CLASP2,RHOBTB1,RORA,VANGL1,XYLT1,BCL11A,AFF4,YPEL5,IPO8,RAB11A,ZBTB34,GCN1L1,METAP1,PTPRD,ARL8B,BEND3,N4BP1,DKK3,GABBR2,RAVER2,CAPZA1,ZNF189,KCNE4,IRF2,NFASC,FRMD5,FAM120C,CLIP3,COPG2,STEAP4,CPEB1,HSD17B8,SEMA3G,PRLR,RGAG4,PALM,CDH3,SRSF10,MTOR,WDR72,FAM96B,LR…	SLC5A3,KCNE4,ATP1B2	2	miRDB,pictar
213	hsa-miR-561-5p	ANKRD13C,PPM1B,PHTF2,PCNP,ANKRD50,TRIM33,MED1,ARRDC4,REV3L,ATAD2B,WASF1,NRP1,TMEM87A,HIPK1,ZCCHC2,PBX1,MXRA7,CHIC1,PTPRJ,CA13,BCL11B,TNFAIP6,GATAD2B,RAVER2,BLMH,PLXNA2,MYCT1,PTGER3,SLC35F3		4	miRanda,miRDB,miRBase,pita
214	hsa-miR-542-3p	NR3C1,HIAT1,ARHGAP5,TBL1XR1,SLC39A10,C6orf120,YPEL5,ZNF148,RSBN1,EDEM3,C18orf25,KPNA3,MAPK9,PIK3R1,CRY1,CBX1,PAPSS2,PELI2,KCMF1,GRSF1,RNF170,MAP1B,TSC22D1,DCBLD2,RAB27B,SRI,PTEN,ATXN1,STRN3,TRIB2,AMMECR1,ANKRD28,CTCF,ZNF618,ASXL1,PIK3C2B,FLRT3,MYH9,UBE2E1,ZFAND3,STC1,KAL1,ILK,ZNF397,FHOD3,SYS1,PCDH17,PHF15,CMIP,LRRC59,MTPN,NOVA1,SUN2,RALGPS1,MKNK1,AP3D1,HMBOX1,EPB41L1,ELAVL2,MXRA5,ANGPT2,ZCCHC3,P…	HIAT1,SLC39A10,KCMF1	5	miRanda,miRDB,miRBase,pictar,pita
215	hsa-miR-3909	ARIH1,KIF5B,TBL1XR1,PAFAH1B1,RYBP,STAG2,RBM25,TAB3,TM9SF3,GSK3B,SECISBP2L,STK4,CBL,C16orf72,CELF1,RPRD1A,RBM26,LSM14A,TP53BP2,CHM,MYLIP,CSNK1G1,DAAM1,MYO6,RB1,EP300,BTBD3,SCML1,RAPH1,KIAA0355,SLC35A3,CEP68,MAPRE1,CXADR,TRIP11,CCNT1,PTGFRN,ARID5B,SH3D19,MYO10,FNBP4,MEIS2,HMG20A,HEG1,PGAP1,DHX15,FBXO42,PDIA3,MEF2C,SAMD5,DIXDC1,ZMYND8,ZNF83,NHS,TSC22D1,ADO,BTF3L4,FAM171A1,PDZD2,STC1,DERL2,MYNN,FRMD4…	SLC35A3,ATP8A1,KCNK10,SLC6A20,SLC24A2,AQP9	1	miRDB
216	hsa-miR-654-3p	CDK17,ADAM10,ARID4A,RICTOR,OSBPL8,SPAST,CEP350,WDR26,PAFAH1B1,FXR1,AKT3,SLC16A1,GLCCI1,AP1G1,TJP1,SMG1,TAF5,PHF6,ASH1L,ING3,MYLIP,UBE2V2,ETS2,PNN,ROR1,H2AFZ,TBL1X,KHDRBS1,MAF,LRP8,SORBS1,GLI3,EGR3,ID1,APP,AGAP1,ATP2A2,MMP16,RNF145,ARPC5L,PTGFR,SPPL3,NTM,ELMO1,HMBOX1,HDGF,QRICH1,ZCCHC14,CELSR3,PTPN1,DNAJC11,ACSL6,NETO1,PACSIN1,SYT9,RCOR2,PARPBP	SLC16A1,ATP2A2	5	miRanda,miRDB,miRBase,pictar,pita
217	hsa-miR-22-5p	WDR26,STX6,GPBP1,RAB10,TMED7,GAPVD1,TLE4,WDR47,PURB,SMG1,VLDLR,FKBP1A,ZBTB20,BIN1,ANK2,MAGI2,NOVA1,NETO1,SUCO	TMED7	5	miRanda,miRDB,miRBase,pictar,pita
218	hsa-miR-582-3p	MIER3,WAPAL,AZIN1,SERBP1,SLMO2,SYNCRIP,NEK7,ARHGAP5,RSF1,HSF2,PUM2,EIF3J,COL4A3BP,NRBF2,RAB14,CSDE1,UCHL5,YWHAQ,CLASP2,RNF11,KCTD12,ARHGAP21,HP1BP3,CHD9,RBMS3,FAM13A,PDIA3,NR2F2,RHOA,COPS5,TSC22D2,TFRC,FAM120A,PLAG1,GJA1,LONRF1,CREB5,SLC25A5,SEPT7,UCK2,GNAS,SPIN3,DAZAP1,ZNF362,R3HDM1,EIF4G2,C20orf112,AIF1L,ENOX1,NEFL,MED26,FAM19A5,CTNND2,PTPRZ1,ASCL1,PDZRN4,RBFOX1,RBM42,UNC13C,CA10,KIAA1328,ALG12…	COL4A3BP,KCTD12,SLC25A5	5	miRanda,miRDB,miRBase,pictar,pita
219	hsa-miR-718	MLLT4,CRYAA,HOXB8,OSR1,TBX1,MPDU1,ASH1L,TNKS,SLC6A20,SMG6,ZNF831,BAD,TMEM107,FRAS1,GORAB,CBLN1,MOCS2	SLC6A20	3	miRanda,miRDB,pictar
220	hsa-miR-211-5p	TMOD3,NR3C1,ATP2B1,ZEB1,ARL8B,C16orf72,ATF2,UBA6,TCF4,SPRED1,MBNL1,UFM1,WDR26,CCPG1,FAM126A,TMEM64,SIRT1,RAB1A,ZNF654,ELL2,XRN1,RICTOR,RAB10,HS2ST1,CCNT2,RAP2C,RAB22A,FAM175B,C12orf23,TGFBR2,ITPR1,ZCCHC24,LATS2,NRBF2,RHOBTB3,STXBP5,CORO1C,RHOT1,KITLG,ZDHHC17,ZC3H7A,INPP4A,IPO8,WEE1,TNPO1,FBXW7,EZR,SP1,AP1S2,SF3B1,GPD1L,KLF12,TNRC6B,MAP1LC3B,TCF12,FNIP1,PHC3,HIVEP2,CRKL,RHOBTB1,FRS2,EDEM1,MLLT3,NA…	ATP2B1,TNPO1,SEC24D,ATP8A1,SLC16A6,ARCN1,SLC37A3,MMGT1,KCNMA1,ATP8B1,GABARAPL2,KCTD1,KCNJ1	5	miRanda,miRDB,miRBase,pictar,pita
221	hsa-miR-577	ATP2B1,PPP1R12A,CCNT2,SEC24A,ZNF148,RSBN1,ATRX,RAD23B,TRPC1,USP53,VCPIP1,RAB14,RBL2,BTAF1,GSPT1,VAPA,CRIM1,PPP2R5C,BAZ2B,GTF2E1,GOLPH3,USP45,KTN1,HP1BP3,MYCBP2,ESCO1,ASH1L,SIPA1L2,HIPK1,BECN1,ALS2,TIAL1,SLC2A13,CHIC1,COL1A1,DNAJB11,MTF1,SOX6,VSNL1,FOXP2,ADAMTS6,HOXA13,LFNG,LMO3,SCEL,DCX,LATS1,FGA	ATP2B1,SEC24A,TRPC1,SLC2A13	4	miRanda,miRDB,miRBase,pita
222	hsa-miR-4281	BCL3,FAM20C,MYCBP2,SHC1,SLC39A11,FAM172A,FAM134A,TRIM2,EDN2,PHF19,THY1,LPPR2,NT5C,TRAIP,QSER1,NECAP2,DUSP1,CTTNBP2,TNRC6A,HOXD11,MAPK4,SOST,HECW1,SMIM21	SLC39A11	2	miRanda,miRDB
223	hsa-miR-132-3p	RASA1,EP300,RFX3		4	miRanda,miRDB,miRBase,pictar
224	hsa-miR-509-3p	SELT,VEZF1,USP47,TCF7L2,NLK,ENPP2,PTEN,MLF1,INSIG1,PBX3,RNF130,DEDD,OSBP,USP27X,PLP1,RAB5C,ARHGAP1,PCDH8,SF3B4,BAZ2A,PCDHA2,PCDHA9,PCDHAC2,LRRTM1,MMD2,PCDHA6,PCDHA3,PCDHAC1,PCDHA5,PCDHA1,PCDHA11,PCDHA12,PCDHA13,PCDHA4,PCDHA7		5	miRanda,miRDB,miRBase,pictar,pita
225	hsa-miR-381-3p	PSIP1,CNOT7,UBR5,KIAA0947,KPNA3,SRRM1,CBX5,SEPHS1,KIF1B,LCORL,PRKACB,OSBPL3,R3HDM2,ARID4B,PHF2,MEIS2,INSIG1,EIF1,GAS2,CACNA1C,GRM8,PRDM12	CACNA1C	2	miRDB,pictar
226	hsa-miR-4518	PHF13,HIP1,TMEM164,DUSP3,TMEM127,MLXIP,MARCKSL1,ZNRF1,ARID1A,ABHD2,ABL2,SLC9A3R1,ARHGEF40,CYFIP2,DPYSL3,PBX1,CHST3,AP2B1,GATAD2A,COL18A1,RNF10,RNF24,RCC2,MITF,TTPAL,STK40,NXN,PITPNC1,E2F7,CCND1,CSRP1,COL4A2,ZNF512B,FAM168B,CES2,BCL2L2,SLC35B4,NCOR1,UBFD1,TMOD1,TIAM1,IGF2BP2,PHLDA1,FZD2,ATXN7L3B,ANXA6,PI4KB,NDST1,DTL,KLHL12,SLC35D1,TMEM201,SLC35C1,ARHGAP26,DIAPH1,FBXO32,CALM3,ULK2,ABHD6,TSKU,EPB41…	SLC9A3R1,SLC35B4,SLC35D1,SLC35C1,ATP13A2,KCTD7,ATP10D,CLIC5,SLC25A36,SLC4A8,SLC25A44,SLC13A3,SLC6A9,KCNK10,KCNJ5,SLC35F6	1	miRDB
227	hsa-miR-652-3p	ISL1,NPTN		2	miRDB,pictar
228	hsa-miR-3065-3p	KIF5B,MIER3,WDR26,CPD,QKI,AP1G1,WAC,GNAI3,HMGCR,EDEM3,SPTY2D1,CCNG2,WDFY1,MAP2K4,KDM5A,CDV3,KPNA4,MAP4K4,CUX1,YOD1,MTF2,PPM1D,CTTNBP2NL,OXR1,STAG2,UBTD2,LSM14A,CCDC6,CELF1,MYADM,SLC39A10,KDM2A,TET2,MSL2,NFIA,SNX4,SPEN,FOXO3,ATP6V1A,CDC27,AGFG1,RBAK,GOPC,SETD2,CCDC50,ABI1,ACBD3,GALNT1,FOXN3,RAB14,HMGCS1,NAV1,TRPS1,PIGA,SMARCA5,IRGQ,RBFOX2,ZBTB34,C5orf24,PPP2CA,FBXO45,SACS,ARRDC3,DAAM1,JARID2,PELI2…	SLC39A10,ATP6V1A,ATP1B1,KCTD1,SLC35B2,TMED9,SLC27A4,ABCC3,SLC43A1,SLC2A10,SLC4A8,SCNM1,SLC29A2,ATP5G1,CLDN2,KCNC2	3	miRanda,miRDB,pictar
229	hsa-miR-324-3p	UBTF,MINK1,SBNO2,PCBP4,PHF1,RASL10B,MAP2K3,ANKRD52,DYRK1B,RAB5C,LYPLA2,NCDN,KDM6B,DAG1,CHD8,BRD2,HDAC11,KDM2A,MMP24,WDTC1,GIT1,MGAT3,CALR,STIP1,CAD,RAB5B,RARG,DUSP1,BAHD1,EFNA3,SYT12,CNIH2,ZBTB4,ASNA1,PIK3R1,POU6F1,GATA2,TOX4,L1CAM,OSBPL7,FRYL,ADIPOR2,GNAZ,RICTOR,STAG2,ARID3B,FOXJ1,EP300,WNK1,HBP1,ABCA1,TPM3,SUDS3,FRY,GCH1,GPX4,EDN3,HIVEP1,RBMS3,ERC1,NAA50,KCNH3,BRWD1,LUC7L2,AJAP1,CHST1,CCT3,TBCE…	ASNA1,ABCA1,KCNH3	5	miRanda,miRDB,miRBase,pictar,pita
230	hsa-miR-155-5p	MIER3,CDC73,TAB2,G3BP2,FAR1,ARL5B,CAB39,CLCN3,RPS6KA3,KPNA4,ATP2B1,MAP4K3,KBTBD2,SYPL1,UBQLN1,VEZF1,RAB11FIP2,RCN2,NAMPT,HNRNPA3,MEF2A,GSK3B,ADD3,HIF1A,HBP1,SDCBP,ANTXR2,LCORL,ZMYM2,SEPT11,FBXO33,PHF17,NDFIP1,WEE1,FRS2,TCF4,STRN3,PKN2,JHDM1D,SGK3,USP9X,CD47,IRF2BP2,NARS,ARID2,FBXO11,ETS1,ACVR2A,ATXN1L,TCF7L2,SATB1,TOMM20,ATAD2B,SP3,PKIA,TLE4,MITF,KRAS,FAM135A,HIVEP2,MBTD1,DCLRE1A,CEBPB,MYBL1,JARI…	CLCN3,ATP2B1,CLCN5,ABCD2	5	miRanda,miRDB,miRBase,pictar,pita
231	hsa-miR-3152-5p	BNIP3L,SLC16A1,USO1,FZD1,RMND5A,SS18,FZD3,SPAG9,FAM198B,KBTBD8,TMEM56,SETBP1,PCNP,DERL1,FBXO32,SAMD5,MFSD8,CLDN1,VAMP4,LRIG1,CLOCK,DNER,ZNF514,ZNF180,MORF4L2,MTCH1,MMP19,MCM10,ZNF577,LRRC55,RBMXL2,ERVFRD-1,CEP128	SLC16A1,USO1,CLDN1,MTCH1	2	miRanda,miRDB
232	hsa-miR-130a-3p	MIER3,EXOC5,SPOPL,SOCS5,NAA50,EPS15,GOLT1B,FMR1,CLCN3,SLMAP,SOCS6,C7orf60,PTP4A1,CUL3,CEP170,CCDC126,BRWD1,SPTY2D1,RNF38,TBL1XR1,ERBB2IP,MBNL1,NUS1,QKI,UBE2D1,FAM175B,KIAA1468,SMAD5,CYLD,LCOR,FRMD6,DENND4C,BTBD3,EPC2,ELK3,ANKRD12,SOS2,PHF17,C5orf30,ABHD3,WEE1,STX6,LCORL,MDFIC,BBX,BTAF1,PRKAA1,ACSL1,TRPS1,SKP1,USP33,MIER1,DNAJC3,ACBD3,KBTBD8,CNIH,ANKRD28,TGFBR2,ARHGAP21,BTG1,NBEA,WDFY3,HBS1L,ATP6V…	GOLT1B,CLCN3,NUS1,UBE2D1,ATP6V1B2,MMGT1,ABCC5,CLCN5,SLC9A2	4	miRanda,miRDB,miRBase,pictar
233	hsa-miR-106a-5p	SPOPL,YTHDF3,FBXO28,RB1CC1,SHOC2,BNIP2,CTDSPL2,ABI1,CFL2,QKI,ARID4A,CCNG2,OXR1,REEP3,ADAM9,KLF3,ZNF148,SOCS6,SSFA2,C7orf60,RNF38,NUFIP2,PAPOLA,XRN1,LYSMD3,UBE2W,PAFAH1B1,HIAT1,TMEM64,SGMS1,PTP4A1,SPRED1,ZNF217,FCHO2,CEP120,RNF6,TNKS2,RAP2C,SLAIN2,FNDC3B,MAP3K2,FEM1C,FRMD6,PHIP,ARHGAP12,RSBN1,BMPR2,ELK3,SNX16,FBXL5,HIF1A,UBE2Q2,SPTY2D1,RB1,PPP3CA,CNOT6L,WAC,KLHL2,PPP6C,ZBTB41,ANKRD13C,PHTF2,C6orf1…	HIAT1,PKD2,ANO6,LAPTM4A,BTBD10,NIPA1,ABCA1,SLC40A1,ANKH,KIF13A,SLC41A1,SLC16A9,SLC4A4,P2RX4,SLC22A23,SLC2A4RG,ARHGEF11,ATP1A2,SCN2A,SCN8A,KCNK10,PKD1,KCNJ10,SCN1A,TRPV6,SLC2A4	5	miRanda,miRDB,miRBase,pictar,pita
234	hsa-miR-29c-5p	IREB2,SLC4A7,NAP1L3,PTHLH,COL4A4	SLC4A7	5	miRanda,miRDB,miRBase,pictar,pita
235	hsa-miR-138-1-3p	ATP2B1,IPO7,CEP170,ABI1,ARFGEF2,UFM1,ATP11C,FBXO30,ZNF292,ATL2,PHF20L1,NAA50,TIA1,SERINC1,THUMPD1,RNF138,PHACTR2,SMC6,HNRNPR,KLHL8,ALCAM,NAA15,RANBP9,RBPJ,G3BP1,ITCH,USP24,TAX1BP1,SPRED1,TAF1D,FAM177A1,SRSF11,RAB3GAP2,FBXW7,FNBP1L,ANO6,PGM2,UTRN,TBC1D15,GXYLT1,ZNF770,KAT2B,FAM198B,TMEM87A,RAB3GAP1,EAF1,HPS3,SAV1,BTBD7,PARP8,IPO8,RC3H1,ECHDC1,YWHAQ,CASK,FBXO5,OXSR1,MARK3,NMT2,PALLD,PLCL2,FRY,POGLU…	ATP2B1,ATP11C,ANO6,ATP11A,SLC25A16,ANKH,SLC4A4,ATP10A,SCNN1B	3	miRanda,miRDB,miRBase
236	hsa-miR-1468	CUX1,CXXC5,PCBP2,YWHAG,CD63,EIF1B,DHDDS,TNF,SYNGAP1,RAD51B		2	miRanda,pictar
237	hsa-miR-125b-1-3p	TSHZ3,USP9X,GLRA2		4	miRanda,miRDB,miRBase,pictar
238	hsa-miR-410	YTHDF3,ADAM10,SHOC2,NR3C1,FMR1,ZZZ3,ZFX,HMGB1,ERO1L,RNF38,MEF2A,FBXO3,ANKRD12,CUL5,PHF6,PTPN4,TCF4,BTG3,TNPO1,CD47,USP6NL,ZBTB34,H3F3B,BCOR,NFIB,ANKIB1,RAI14,SERPINE2,SNX25,L3MBTL3,HBEGF,PPP3R1,MAGI3,PRKD1,CREB5,CHN2,RUNX1T1,SAMD4A,PAPPA,DIP2A,HMGA2,GAD1,ZFHX4,NRF1,NTRK2,TRAPPC3,PCDH8,GRIA2,GPR158,ZNF384,TNFSF11	TNPO1	4	miRanda,miRBase,pictar,pita
239	hsa-miR-3605-3p	ASCL1,ADPRHL1,OPRK1,TRPS1,PDE2A,ATP13A4,LATS2,LARP4B,SMG1,NID1,MAGI2,P2RX6,FAM193A,VGF,HSPH1,SIDT1,ANKRD13B,PAOX,UBE2F,KIAA0930,TLDC2,SMIM17,STPG2	ATP13A4	1	miRDB
240	hsa-miR-34a-5p	JAG1,TPD52,GALNT7,KLF4,ALCAM,ACSL1,DAAM1,PEA15,CORO1C,FOXP1,ZNF281,MLLT3,COL12A1,FAM46A,PLOD1,VAT1,SATB1,BCL6,VCL,KITLG,PDE4B,SGPP1,PTPRM,TMEM55A,GMFB,TBL1XR1,ARL8B,CHD1,MET,TP53INP2,TMCC3,MGAT4A,SLC4A7,SEMA4B,MARCKSL1,TCF12,SYNJ1,FGD6,ZMYM4,LMAN1,FBXO30,PKIA,ZNF644,ARHGAP26,CACNB3,AXL,SLC44A2,ABR,PODXL,PAN3,USP31,PKP4,SLCO3A1,CSNK1G3,MAP2K1,RRAS,DGKZ,ITSN1,VAMP2,SRPR,CDKN1C,NAV3,OSGIN2,SIDT2,WAS…	VAT1,SLC4A7,CACNB3,SLC44A2,SLCO3A1,SLC2A13,SLC25A27,SLC2A8,KCNK3,HCN3,SLC6A17	5	miRanda,miRDB,miRBase,pictar,pita
241	hsa-miR-155-3p	CEP350,SERTAD2,PRKAR2B,ZFAND5,NFIB,TPM1,PIP4K2A,JARID2,TRIM44,METTL9,BACE1,STMN1,SLC25A3,UNK,ZNF629,ZNF575,SERF2,HTR2C,NXPH1,S1PR5,CELF4	SLC25A3	4	miRanda,miRDB,miRBase,pictar
242	hsa-miR-451a	MEX3C,YWHAZ,ZNF644,CDKN2D,OSR1,TTN		2	miRDB,pictar
243	hsa-miR-574-5p	ARFGEF1,PRKACB,G3BP2,RNF19A,TSHZ3,CHD1,RAD21,CCDC6,FOXN3,NPEPPS,BCL11A,DTNA,PTBP2,CUL5,MKRN1,IREB2,MARK1,FBXL20,BTBD7,GALNT3,SLC39A8,SP4,MMP16,NCAM1,RALBP1,AKAP10,SOX6,HOXC6,ZMIZ1,ANK1,CACNA2D2,PAK3,CALCOCO1,CELF4,BAI2,SIX3,HSPA1L,KIAA1024,DDB1,SLC4A3,DGKG,MDGA1,SCN8A,CA10,SLITRK3,RFX4,SEMA5B,SPP2,PRDM8,PIANP	SLC39A8,CACNA2D2,SLC4A3,SCN8A	5	miRanda,miRDB,miRBase,pictar,pita
244	hsa-miR-652-5p	TCF12,VEGFA,BCL11A		5	miRanda,miRDB,miRBase,pictar,pita
245	hsa-miR-3149	MTMR6,AZIN1,PPM1B,CHUK,RBM18,NEK7,RB1,ORC4,PAPOLA,IREB2,CPSF2,ANKRD32,YAF2,ETF1,RASSF8,MAP4K3,CDH11,DDX18,COG6,TMEM47,FNDC3A,SYNJ1,BRIP1,PNO1,UBXN2B,ZFX,MAK16,ELAVL2,CHEK1,MDFIC,STK39,ZNF680,ARRDC3,DNAJB9,TNC,KIAA1211,FAM160B1,CDS1,FKBP7,IRS1,SPARC,TOX3,PCDH17,ECHDC1,SH3RF1,DDI2,PAPSS2,CHN2,KIF1B,GALNT13,CACYBP,JAM3,NRCAM,TET1,XK,PDE3B,STXBP5L,FAM135A,PEG3,RFTN1,TIAL1,TMEM50B,ATG4A,IKZF2,SCN9A,PI…	XK,SCN9A,SLC22A4,TRPC6,SLCO3A1,SLC31A2,SLC18A2,SLCO1A2,KCNJ15,ABCA10	2	miRanda,miRDB
246	hsa-miR-3938	BRWD1,CREB1,OXR1,PHF3,UBR5,FAM126B,PWWP2A,FBXO38,RBM12B,CDC73,RPS6KA3,HERC4,WAC,KLHL24,ANKRD13C,ZNF281,TRIM33,COPS2,RHOT1,GXYLT1,HOOK3,SNX4,PIK3CB,NLK,TNPO1,EPS8,SF3B1,MFSD6,ANKIB1,ANKRD28,FRS2,ITPR2,RIT1,DLD,ZCCHC11,LRP6,MTMR12,SEPT11,TRMT11,RIOK2,DMTF1,MAPK8,CRYZL1,NAA50,CDK13,ARL6IP5,PRKAA2,NAA15,ICK,FIGN,PTEN,EMP1,ZNF443,PGM2L1,TMEM133,AUH,ATXN1L,TMEM47,C11orf57,ZNF436,DNAJC13,ZNF441,NCOA7,AP…	TNPO1,ARL6IP5,MMGT1,SLC16A6,ARCN1,SLC35E1,CLDN11,ANO1,SLC17A4	1	miRDB
247	hsa-miR-191-3p	MYT1,SMAD6,OSR1,MYH14,TCF7L2,FOXN4,SPEN,PPP4R1,PDE4DIP,RLN2,CRELD1,TSN,TENM2,TCP10L2,MARC1,HIST2H2BA,SPRR2A		3	miRanda,miRDB,miRBase
248	hsa-miR-708-5p	NRAS,ARIH1,GSK3B,RAP1B,FOXN3,LMBR1,WIPF2,USP9X,ATXN1,MSL2,ZNF512,IKBKB,LPHN1,MTSS1,HNRNPK,KIAA0355,MAP3K3,SEH1L,ATAD2B,FAM169A,YPEL3,HOXA1,EZH1,TMEM200B,IKZF4,SETDB1,PAFAH1B2,SSRP1,EPHB1,GPM6A,AMPH,SLC44A5,CYTH2,ZNF569,TXNL1,AMIGO1,UNK,DYRK1A,MORF4L2,CAPN6,BCAM,NNAT,SLC6A1,EN2,GRIA4,IQSEC2,OTOF,KAT6A,CCDC71L	SLC44A5	5	miRanda,miRDB,miRBase,pictar,pita
249	hsa-miR-129-5p	CTDSPL2,PPP1R12A,OXR1,CAB39,MAP3K7,NIPBL,MATR3,FMR1,RPS6KB1,TBL1XR1,EEA1,ZNF281,ZBTB10,ADD3,RSBN1,UBR1,PTP4A1,BMPR2,CAMK2D,TCF4,MAN1A2,MEF2A,APC,CDC42EP3,SGMS1,PAIP1,FAM114A2,ZFX,RBMS1,HDGFRP3,FAM13B,BPTF,GALNT1,WWTR1,FRYL,SYNCRIP,ITGA6,CCDC88A,PHF17,TSHZ1,TNPO1,GLCCI1,SPIRE1,HMGB1,ETS1,SOS2,FBXW7,NR2C2,MAPRE1,PAPD5,ZEB2,NFIB,TMEFF1,MYCBP2,JAG1,PTER,FNDC3A,ARL5A,NR2F2,RBMS3,FBXO33,FAM160B1,CALM1,…	TNPO1,ATP2B4,SLC7A1,ABCC5,KCTD1,SLC25A25,CACNB4,PIEZO2	5	miRanda,miRDB,miRBase,pictar,pita
250	hsa-miR-324-5p	APP,CPT1A,ROCK1,ZNRF2,PTPRD,UCK1,SEPT3,SLC5A1	SLC5A1	5	miRanda,miRDB,miRBase,pictar,pita
251	hsa-miR-664a-5p	CBFB,LARP4,HIPK1,SS18,MAP1B,GABPA,CSNK1A1,CDC27,NUFIP2,PDGFC,NONO,FOXN3,CTDSP2,RMND5A,CCNT1,CBX5,XPR1,DNAJC18,MAPK6,DPYSL2,FAT1,PRICKLE2,FOXN2,SIK2,SYT1,ITPR1,PRKG1,COL21A1,WDR1,SNX18,SRGAP2,SENP7,ZBTB4,SPATS2L,LCOR,TMEM135,RAB9B,CSGALNACT1,CLOCK,BCL9L,RAB39B,CADM2,TCEAL8,SMAP1,VAMP2,SEPT7,ARHGAP6,ZFAND3,KDR,PPFIA2,ATP1B4,HMGA2,ZNF419,SCN1A,KCTD2,CLIP3,CHST9,HDHD2,SORD,DDX3Y,APLN,PCDHA9,PCDHA2,MT…	SCN1A,KCTD2	2	miRDB,pictar
252	hsa-miR-3677-5p	PPME1,RPS6KA2,MAFG,ERGIC1,INTS6,HMGXB3,ANK2,STK17A,ATP11A,AKT3,SENP5,SDC2,SORL1,BZW2,NEFH,MAP3K8,PLXNA2,NFIX,CHD1,TCEA1,NOVA1,ERI3,CTDNEP1,ODF2,PPT2,EI24,GIT1,PUM2,PRDM16,POU2F2,XIRP2,DCX,RIC3,SZRD1,AREL1,FAM214B	ATP11A	2	miRDB,pictar
253	hsa-miR-218-5p	MIER3,FBXO28,GFPT1,STAM2,NR3C1,SHOC2,DCUN1D4,TMX1,MBNL1,CHM,MAN2A1,ARPP19,DCUN1D1,KLF3,ARL5B,SNX4,ZNF654,MBNL2,CDC42SE2,RABEP1,RNF38,COL4A3BP,UBR3,C7orf60,ZFX,SPAG9,PTP4A1,NR1D2,MOSPD1,ATRX,SOCS6,SMCHD1,CCDC6,FCHO2,MTF2,TCF4,KCTD9,PIK3C2A,IMPAD1,CAPZA2,PIK3R1,GNAI1,FAM175B,PPP1CB,NUP50,SACS,CTTNBP2NL,UBE2Q2,MEF2C,WDR48,CCDC88A,SLC12A2,BIRC6,PRKAR2B,JMY,RYBP,NFIA,ACSL1,BRCC3,SERTAD2,ARF6,PUM1,ZBTB…	COL4A3BP,KCTD9,SLC12A2,CLCN5,VAT1,SCN9A,SEC61A1,DLG2,SLC39A1,SLC24A4,SCN1A,HCN3,KCNIP3,PIEZO2	5	miRanda,miRDB,miRBase,pictar,pita
254	hsa-miR-190a	TNRC6B,TCF4,ARID2,RSBN1,PHF20L1,ASH1L,MEF2A,PHIP,NFIA,FNDC3B,NFIB,ACTR3,RPS6KA3,NBEA,PCDH9,MYO5A,ASAP1,TRPS1,STRBP,RLIM,KIAA1432,UBE2D3,LPGAT1,WDFY3,SYNJ1,MEF2C,ZNF652,MAP1B,ZFAND6,DENND5B,AGFG1,YTHDF3,ZFC3H1,BCL11A,RUNX1T1,WSB1,TSHZ1,ZFYVE16,RBAK,KPNA4,DCLK1,CHD7,PLCB4,CLCN3,NAV3,KRAS,UBR2,PAPOLG,PARP8,PDS5A,MYEF2,SPTBN1,BACH2,CADM1,KLF7,ZNF33A,NLGN1,WNT5A,HNRNPA2B1,DMD,XPO1,OTUD4,EPC2,SMC6,CDH2…	CLCN3,KCNMA1	1	pictar
255	hsa-miR-628-3p	PAIP1,UBR5,SLAIN2,CPSF6,ZBTB10,RICTOR,PTBP2,CCDC6,ATRX,NLK,PPP3CB,EIF5A2,DDX5,SPIRE1,KRAS,PTEN,IGF1R,SEPT7,RBFOX2,PCDH9,AUTS2,ZBED4,ADAMTS1,DLG5,PIP5K1B,LIN54,FAM57A,FAM155A,EPHA7,LSM12,HLF,KIAA2022,SGCD,CSNK1D,ISL1,BEND4,VAMP2,MEX3A,SYT14,URM1,PAK7,NEUROD6,GJB7,ABHD17C		5	miRanda,miRDB,miRBase,pictar,pita
256	hsa-miR-449c-5p	CREB1,ZNF148,NUFIP2,RAB8B,PPP1R12A,RNF38,GSK3B,PIAS1,ATL2,RICTOR,CGGBP1,CNOT6L,ZEB1,RDX,USP47,ARL5B,SOCS5,MED13,PPP3CA,ZBTB10,PUM1,PAPOLA,ADNP,SLC25A36,GABPA,NAA50,DLG1,XRN1,MARCH6,TMX1,STK38L,DCUN1D4,ARID2,PIK3C2A,DHX40,PREPL,APPL1,MAPK1IP1L,AP1G1,YWHAZ,MAPK1,RAB14,NOTCH2,RNF19A,MYCBP2,CDK19,NUP50,LANCL1,PRKRIR,TLK1,NBN,ALCAM,ANKRD12,RHOQ,ERLIN1,SENP6,TCF12,USP15,ARRDC3,RBM12,MAP4K4,DAAM1,ASXL2,…	SLC25A36,ATP11C,SLC35D1,SLC25A13,KCNMA1,ATP6V0A2,SLC29A1,ABCC1,KCTD7,DLG2,ATP1B3,ATP5S,SLC37A1,CACNA2D4,CLDN8,SPTBN2,ATP10B,PIEZO2	3	miRanda,miRDB,pictar
257	hsa-miR-4707-5p	MAP2K2,KCNAB2,CLPTM1,SLC24A6,ABR,NCDN,ZNF653,FSTL3,TSKU,RPS6KA1,LPHN1,HIC2,SOX4,ADARB1,C15orf59,GMPPA,GFRA2,HTRA3,NPTX1,SEMA6B,TGIF1,C11orf95,KBTBD11,NUMA1,BTBD11,GM2A,PRKAG2,KCNMB4,AGFG2,KCNK12,CWC25,COPS7B,H2AFX,ERP29,TMEM192,TMIE,FAM104A,UNC5A,KCNE4,IER5,ZG16,ROBO2,MYLK2,TFAP4,CCDC47,CADM3,CXCL13,API5,NUDT8,MAFA	KCNAB2,KCNMB4,KCNE4	1	miRDB
258	hsa-miR-99a-3p	TCF7L2,HS3ST2		4	miRanda,miRDB,miRBase,pictar
259	hsa-miR-34c-5p	JAG1,KLF4,ALCAM,TPD52,GALNT7,CORO1C,ACSL1,FOXP1,DAAM1,FAM46A,ARL8B,KITLG,MGAT4A,ZNF281,VCL,COL12A1,PTPRM,SGPP1,GMFB,MLLT3,TMCC3,PDE4B,BCL6,MET,ARHGAP26,SATB1,TBL1XR1,FGD6,PEA15,PLOD1,PKIA,TP53INP2,FBXO30,LMAN1,PODXL,VAT1,PKP4,SLC4A7,SYNJ1,CHD1,TMEM55A,SEMA4B,DOCK9,SLCO3A1,NAV3,MYO1C,USP31,CACNB3,ZMYM4,ZNF644,SLC44A2,TCF12,AXL,MAP2K1,STC1,TANC2,WASF1,LEF1,LYST,PDGFRA,SIDT2,OSGIN2,CSNK1G3,ANK2,ABR,…	VAT1,SLC4A7,SLCO3A1,CACNB3,SLC44A2,SLC2A13,SLC25A27,SLC2A8,KCNK3,HCN3,SLC6A17	5	miRanda,miRDB,miRBase,pictar,pita
260	hsa-miR-411-5p	RAB21,STK17A,FBXL5,SMARCA2,RHOQ,PUM1,KPNA2,MAP3K1,TNPO1,HNRNPH3,DNAJC19,ATAD2B,MAP1B,RAPGEF2,SET,MTMR4,DUSP1,FOXO1,GTF2I,AUTS2,CAMSAP1,CD200,CALML4,CPT1A,LRRC17,EIF4G2,SPRY4,NRF1,NRBP1,HNRNPUL1,CALB1,ELFN1,SYT4,PCDHA9,PCDHAC2,PXDC1	TNPO1	5	miRanda,miRDB,miRBase,pictar,pita
261	hsa-miR-3611	RNF38,KLF3,OSBPL8,ATRX,SHOC2,PPM1A,ZEB1,WDR48,SP1,NR1D2,RBAK,ATL2,PRKAR1A,ZYG11B,QKI,C5orf24,ZBTB10,CANX,MAPK1,FEM1C,SYNJ1,MARCH6,IPO8,RBL2,SPRED1,USP9X,PAPOLA,EFR3A,DMXL1,NRAS,NAMPT,HNRNPU,TXNDC16,BBX,JMY,PTPN4,MAPK8,TJP1,CLDND1,FPGT,LPP,TRPS1,OPA1,MTMR12,ITGA6,KIAA1715,ATG5,PPP1R2,SGPL1,MAPK9,CCNYL1,VPS41,FOXN2,C9orf72,UBXN2B,SPPL2A,SORT1,EIF5,HNRNPA3,FSD1L,ACVR1,TLK2,HNRNPR,ITPRIPL2,TMOD2,GLUD…	CLDND1,SLC19A2,SLC39A11,TAP2,SLC4A4,SLC2A12,KCNAB1,SCN7A,KCNK3	1	miRDB
262	hsa-miR-4798-5p	KLF3,DHODH,KLHL29,CAPN7,ELFN2,PTPN9,SET,PHEX,ZEB2,RIMS1,NSDHL		1	miRDB
263	hsa-miR-20b-5p	SPOPL,YTHDF3,FBXO28,RB1CC1,SHOC2,BNIP2,ABI1,CTDSPL2,CFL2,ARID4A,OXR1,ADAM9,REEP3,CCNG2,NUFIP2,PAPOLA,SSFA2,CEP170,SOCS6,LYSMD3,HIAT1,KLF3,XRN1,ZNF148,C7orf60,PTP4A1,TMEM64,PAFAH1B1,RAP2C,FNDC3B,RNF38,TNKS2,SPTY2D1,SPRED1,PHIP,FRMD6,SLAIN2,FEM1C,HIF1A,RNF6,SGMS1,PRKACB,FCHO2,ZNF217,CEP120,ARHGAP12,PPP6C,BMPR2,MAP3K2,UBE2J1,SNX16,ANKRD13C,RSBN1,RB1,UBE2Q2,ELK3,PPP3CA,C6orf120,WAC,FBXL5,PHTF2,KLHL2,…	HIAT1,PKD2,ANO6,LAPTM4A,BTBD10,ABCA1,SLC40A1,NIPA1,KIF13A,SLC41A1,SLC16A9,P2RX4,SLC4A4,SLC22A23,SLC2A4RG,ARHGEF11,ATP1A2,SCN2A,SCN8A,KCNK10,PKD1,KCNJ10,SCN1A,TRPV6,SLC2A4	5	miRanda,miRDB,miRBase,pictar,pita
264	hsa-miR-520a-3p	YTHDF3,ADAM9,WDR26,REEP3,CFL2,ZNF148,FEM1C,CDC40,TIPARP,UBE2J1,PAPOLA,FMR1,OSBPL8,FNDC3B,SUV420H1,HS2ST1,YWHAZ,DPP8,RAB11FIP1,UBE2B,PAK2,RAD23B,MEF2C,MTUS1,NFYA,NR2C2,ARHGEF3,ATAD2,PARP8,PKN2,KBTBD8,IGF1R,ECT2,AEBP2,TLE4,SETBP1,NFIB,DDHD1,ZXDB,DCAF6,NCOA7,ZBTB4,VPS35,HP1BP3,BTBD7,DYNC1LI2,TRIP11,VLDLR,PRRG1,ARID4B,PHF6,SLC40A1,ST3GAL5,PIP4K2A,DENND5B,DAZAP2,KLHL28,MTF1,ZBTB5,UBE2R2,CREB5,SPOP,TSH…	SLC40A1,SLC22A23	5	miRanda,miRDB,miRBase,pictar,pita
265	hsa-miR-888-5p	G3BP2,PRPF4B,COPS2,PPTC7,NFYB,VEZT,PTPLB,WTAP,LCOR,FAM107B,TSPYL4,SMG1,EDEM1,SS18,MED1,SEC22C,USP45,SEC14L1,ARHGAP26,RPL22L1,TP53INP1,MAF,CDCA2,ADRB2,FBXL17,C6orf106,SYT1,RAP1A,STC1,LPHN3,SETD3,ATXN7L1,CYYR1,NR5A2,DUSP27,LRRTM3		4	miRanda,miRDB,miRBase,pita
266	hsa-miR-374b-3p	TMEM30A,TMOD3,CAB39,ATRX,SHOC2,CDK17,HIPK3,DCUN1D4,ITGB1,SPAG9,PANK3,KIAA1033,NPTN,NRAS,PPP3CA,DCUN1D1,CDC27,UBR3,TLK1,CAPZA2,C18orf25,WDR26,ZBTB38,NAPG,FMR1,PPP2R5E,HECTD1,SPRED1,CCDC6,IPO7,LARP4B,RAB14,ASH1L,EXOC6,PNRC2,VPS13A,ENPP4,PPIG,NFYA,EIF4A2,SLC5A3,BMPR1A,CREBL2,SLC26A2,RFK,PAM,SLC12A2,DYNC1LI2,FBXW7,FAM13B,RAPGEF2,NAA15,STRBP,KIF21A,GCLM,SRSF1,UBE4B,PCMTD1,MGAT2,FAM169A,PEX13,PAIP1,MAX…	SLC5A3,SLC26A2,SLC12A2,SLC38A1,ATP7A,ATP8A1,ATP6V1B2,SLC1A1,SLC46A3,SLC20A2,SLC16A9,SLC24A3,KCTD21,ATP5G3,SEC24C,CLDN16	3	miRanda,miRDB,miRBase
267	hsa-miR-3934-5p	AMOTL1,ENC1,KCTD1,IRX5,MYH10,FBXL3,SNRK,PCDHA3,BCL11A,PCDHA6,PCDHA2,KCND2,STAG1,DENND5A,SETD7,SCN2A,PCDHA5,PCDHAC2,EMX2,SPATS2L,PCDHA9,VANGL1,LRRC8E,RAB4B,AFF4,IMMT,IGF2BP2,ELAVL2,INO80,ARID1A,RAB33A,HMX2,TARDBP,SURF4,NRG2,FLNC,RIC3,TRAM1,API5,MMP24,GRB2,ZNF614,PTPRT,CXCL13,SLC8A3,PCDHAC1,FAM195A,APOA4,PCDHA1,GCSAM,PCDHA11,PCDHA12,PCDHA13,PCDHA4,PCDHA7,FAM196B	KCTD1,KCND2,SCN2A	2	miRDB,pictar
268	hsa-miR-145-5p	FBXO28,MIER3,NAA50,RASA1,LMBRD2,NRAS,ARL5B,RANBP2,UBA6,NUFIP2,PPP6C,RPS6KB1,ARIH1,NDFIP2,ZBTB10,MPP5,CBFB,SMAD5,PPP3CA,PPM1D,CNOT6L,GPBP1,XRN1,LAMP2,AP1G1,MYO5A,PDCD4,PHACTR2,RAB14,FNDC3B,ADD3,PHF20L1,GPD2,FNDC3A,IVNS1ABP,ZSWIM6,VPS54,SYNJ1,CDC37L1,ANKRD12,ARF6,PTP4A2,SACM1L,QSER1,CPSF6,CLINT1,ERLIN1,USP46,NET1,SLC25A36,TBC1D12,TCF4,MED13,MDFIC,TGFBR2,FRS2,CLASP2,NAP1L1,KIF21A,C11orf58,MARCKS,MYO…	SLC25A36,TNPO1,GABARAPL2,CLCN5,SLC25A25	5	miRanda,miRDB,miRBase,pictar,pita
269	hsa-miR-873-3p	C18orf25,MIER3,PPTC7,TMEM33,LIN7C,DNAJB14,LPGAT1,STYX,GSK3B,UBXN7,GMFB,CRKL,BAG5,BMPR2,SMG1,ZFX,RC3H1,KPNA3,EIF4EBP2,PPM1D,MAP3K2,FRS2,FBXO45,OPA1,TNRC6B,NFYA,RAD23B,IMPA1,USP12,SEC23IP,USP37,SBNO1,DCAF7,FAM13B,SOAT1,CBL,PSD3,FAF2,NR2C2,SYNJ2BP,DENND1B,RNF11,PIAS2,FRMD6,EML4,OSTM1,AGPAT5,FAM168A,SLC25A44,EIF4E,HDAC4,CAMSAP1,CCAR1,PITPNB,RNF20,CD302,TXNRD1,VAPB,CHMP5,YWHAB,IFNAR1,TXNIP,UBAP1,MTMR4…	OSTM1,SLC25A44,SLC30A4,ATP8A1,SLC1A1,SLC45A4,SEC16B,CACNB4,KCNIP1	1	miRDB
270	hsa-miR-3663-3p	ZBTB10,C16orf72,ZFP36,CHSY1,PLEKHF2,CTDSPL2,CDKN1A,GNB4,TUBB2A,CREM,AP1G1,ATXN1L,SLC16A1,TMEFF1,BTG2,FSCN1,B3GNT5,KLF11,DUSP4,CHIC2,ZFX,RNF138,SIPA1L2,SNIP1,SWAP70,OSBPL11,RAPH1,YY1,BRD3,AIM1,KDM6B,PIAS2,RAB14,RAP1GAP2,NUFIP2,CPNE8,CD59,MLXIP,CCND1,ING3,CDC42,HIP1,NCOA3,DUSP2,RAB5A,RIMKLB,KDELC1,KCTD15,ZNF609,GRPEL2,ID3,OXR1,IREB2,MAML1,CTNND1,CAND1,ENY2,CRK,VCL,LEPROTL1,UBXN2B,ADAM12,SEPSECS,ZFP…	SLC16A1,KCTD15,SLC31A1,SLC26A11,ATP11C,SEC24D,SLC25A13,CACNA2D2,TRPV4,SLC25A53	1	miRDB
271	hsa-miR-194-3p	ITGA5,NRP1,CTDSP2,NIPBL,LARP4B,ARHGAP32,TPD52,WBP11,MXI1,CACHD1,PPP1R10,SENP2,KPNB1,APBA1,USP42,DIP2B,HECW2,ABCF3,CASP2,NLGN4X,MFSD8,C1orf116,ERI2,ITGA9,DEPDC1,ZNF791,SLC43A2,POGZ,BAI2,DTX1,NCKAP1L,RYR3,RBFOX1,PVRL4,PLCD4,HOXC13,STAC2,FAM196A,KCNJ4,ZNF335,CD40LG,GRIN1,CPNE9,SZRD1,PIANP	ABCF3,SLC43A2,RYR3,KCNJ4	4	miRanda,miRDB,miRBase,pictar
272	hsa-miR-2392	NTRK3,SRRM4,MSRB3,PCDH18,C1orf61,ACTN1,EFNB3,NDRG3,PRICKLE2,FIBIN,PEA15,ROBO2,MEF2C,ADCY1,ARF3,STMN4,SEPT8,CLIC4,MXRA7,LPP,PDGFC,RALB,DIXDC1,MLF2,APH1A,SSBP2,PLXNA2,FLOT2,ITPRIPL2,LARP1,ASAP1,SLC8A1,EPHA8,ZFAND3,APLNR,ATXN7L3B,ATP6V1A,GALNT2,MAPK10,AMOTL1,DAAM2,ZDHHC22,MLXIP,CNTN1,C1orf21,LMCD1,RNF157,PSEN1,MAP1A,SHISA9,ELMO1,CLSTN2,STAC,TMEM127,NOVA1,KIAA1467,RAB5B,MTMR3,MYOZ1,ZFHX3,CD93,SLC7A14…	CLIC4,SLC8A1,ATP6V1A,CACNB2,ATP11A,ATP9A,SLC5A6,SLC38A4,SLC25A28,SLC26A3,SLC25A21,SLC25A4,SLC22A7,SLC35G1	1	miRDB
273	hsa-miR-4788	COPS2,MED4,MDFIC,C7orf41,YTHDF2,CYP1B1,SHANK3,PIKFYVE,EFNA5,DNAJC12,RRM2,C17orf89,MPC2		1	miRDB
274	hsa-miR-136-3p	HNRNPA3,DDX46,NFIB,TGFB2,DTNA,CHRNA1,ZC3H7A,C3orf55,CNIH,OLFM1,IGF2R,FZD5,SAT1,TOR1AIP2,SETD3,RAP1A,UQCRFS1,C3orf33,MEPE,ZNF202,MYCN,IFNG,SCP2D1,CBWD5		3	miRanda,miRDB,miRBase
275	hsa-miR-330-3p	GNA13,LIN7C,NEK7,DEK,API5,PAFAH1B1,ATP2B1,MBNL1,TBL1XR1,CEP170,SNAP23,PPP1CB,C12orf23,RMND5A,NAP1L1,TCERG1,RBM12,ZNF654,MBNL2,ADD3,TROVE2,EIF4E,ARHGAP12,ACVR1,APPBP2,HCFC2,MAP3K1,YOD1,GTPBP4,TAB3,RNF111,KLF10,MEF2C,KLHL24,TNPO1,MTDH,RAP2A,TGFBR3,USP33,EPT1,CREM,PTPN4,EDEM1,ZNRF2,USP37,SMARCC1,DICER1,MDM1,AMMECR1L,ZBTB34,ZNF706,LYN,SS18L1,LCORL,MLLT10,SETD7,SLAIN1,HIPK1,PPHLN1,AFF4,NTN4,EVI5,YWHAB…	ATP2B1,TNPO1,SCN2A	5	miRanda,miRDB,miRBase,pictar,pita
276	hsa-miR-4786-5p	ESCO1,ELF2,FBXO33,PHIP,INO80D,TRIM33,RNF139,PLEKHA1,SEPHS2,USP1,CBX1,MSL1,BMPR2,DDX17,TMEM184B,ZC3H4,APP,LPHN1,MEX3C,GORASP2,AP3M1,CXXC5,DCUN1D4,BZRAP1,PACSIN1,POU2F2,NUDT4,ATP2B2,TAL1,ETS1,PRMT8,PTPN3,TAB1,SPIN3,PCSK2,ATP1B2,GGT7,HOXC6,YWHAE,MLX,NNAT,BDNF,ZNF282,KCNH4,OLFML2B,KIF5A,CDO1,PPP1CA,MTFR1L,NELFE	ATP1B2	2	miRDB,pictar
